# Supplementary material for: Genome Sequence Analysis and Characterization of Shiga Toxin 2 Production by Escherichia coli O157:H7 Strains Associated With a Laboratory Infection
Source: Front Cell Infect Microbiol. 2022 Jun 13;12:888568. doi: 10.3389/fcimb.2022.888568 (PMC9234449; doi:10.3389/fcimb.2022.888568)
Supplement: Supplementary Table 2 — Genomes and associated metadata of strains used in this study. [file Table_2.xlsx]

## Sheet: Sheet1
Strain	Source	Country	Year of isolation	Clade	Lineage	Contigs (chr + plasmid)	Total Genome size (bp)	BioProject	GenBank accession	SRA Illumina	SRA Nanopore	PacBio	Reference
7386WT	Washington lettuce outbreak	Washington State, USA	2008	8	LI/II	1 + 1	5563075	PRJNA750123, PRJNA407949	CP089036, CP089037	SRR6118142	SRR6118140	SRR6123544	This study
7386NalR	Laboratory-derived NalR mutant of 7388WT	N/A, laboratory strain	2013	8	LI/II	1	5394199	PRJNA750123	CP089031	SRR15277998		SRR6123545	This study
M1300706001A	NalR mutant strain recovered from patient	N/A, laboratory strain	2013	8	LI/II	1 + 1	5620975	PRJNA750123, PRJNA407949	CP089272, CP089273	SRR6118145		SRR15600651	This study
6535WT	Taco John outbreak	Minnesota, USA	2006	2	LI	1 + 1	5741710	PRJNA750123	CP089032, CP089033	SRR15277999		SRR15600650	This study
6535NalR	Laboratory-derived NalR mutant of 6535WT	N/A, laboratory strain	2013	2	LI	1 + 1	5737031	PRJNA750123	CP089034, CP089035	SRR15277995		SRR15600649	This study
M1300706002	NalR mutant strain recovered from patient	N/A, laboratory strain	2013	2	LI	1 + 1	5738515	PRJNA750123, PRJNA407949	CP089270, CP089271	SRR6118146		SRR15600648	This study
Sakai	Clinical	Sakai, Japan	1996	1	LI	1 + 1	5594605		BA000007.3/ AB011549.2; AB011548.2				Michino et al., 1999	Massive outbreak of Escherichia coli O157:H7 infection in schoolchildren in Sakai City, Japan, associated with consumption of white radish sprouts
PA11	Clinical	Westmoreland, PA, USA	2007	2	LI	121	5158962		AOEI00000000.1				Eppinger et al., 2011	Genomic anatomy of Escherichia coli O157:H7 outbreaks
EDL933	Clinical	Michigan, USA	1982	3	LI	1 + 1	5639399		CP008957.1/ CP008958.1				Latif et al., 2014	A Gapless, Unambiguous Genome Sequence of the Enterohemorrhagic Escherichia coli O157:H7 Strain EDL933
TW11039	Clinical	Michigan, USA	2002	4	LI	71	5596176		AKLW00000000.1				Eppinger et al., 2013	Whole-Genome Draft Sequences of 26 Enterohemorrhagic Escherichia coli O157:H7 Strains
PA22	Clinical	Bucks, PA, USA	2007	5	LI/II	75	5494508		AKLI00000000.1				Eppinger et al., 2011	Genomic anatomy of Escherichia coli O157:H7 outbreaks
EC1738	Cookie dough outbreak	MA, USA	2009	6	LI/II	62	5478162		AKMN00000000.1				Eppinger et al., 2013	Whole-Genome Draft Sequences of 26 Enterohemorrhagic Escherichia coli O157:H7 Strains
PA40	Clinical	Philadelphia, PA, USA	2008	7	LII	66	5525229		AKLQ00000000.1				Eppinger et al., 2011	Genomic anatomy of Escherichia coli O157:H7 outbreaks
EC4115	Spinach outbreak	ME, USA	2006	8	LI/II	1 + 2	5704171		CP001164.1/ NC_011353.1; CP001163.1				Eppinger et al., 2011	Genomic anatomy of Escherichia coli O157:H7 outbreaks
PA48	Clinical	Berks, PA, USA	2008	9	LI/II	136	5196577		AOEN00000000.1				Eppinger et al., 2011	Genomic anatomy of Escherichia coli O157:H7 outbreaks
