# Supplementary material for: Genome Sequence Analysis and Characterization of Shiga Toxin 2 Production by Escherichia coli O157:H7 Strains Associated With a Laboratory Infection
Source: Front Cell Infect Microbiol. 2022 Jun 13;12:888568. doi: 10.3389/fcimb.2022.888568 (PMC9234449; doi:10.3389/fcimb.2022.888568)
Supplement: Supplementary Table 3 — Virulence profiles of strains 7386 and 6535. [file Table_3.xlsx]

## Sheet: 7386wt_chromosome
SEQUENCE	START	END	STRAND	GENE	COVERAGE	COVERAGE_MAP	GAPS	%COVERAGE	%IDENTITY	DATABASE	ACCESSION	PRODUCT
CP089036	26421	28805	+	espY5	1-2385/2385	===============	0/0	100	100	ecoli_vf	gi:15804316	hypothetical protein
CP089036	29279	30461	-	espX3	1-1183/1188	===============	0/0	99.58	99.16	ecoli_vf	SPG000055	gb|LQSO01000015.1|:77299-78486 Escherichia coli strain GN02235 GCID_ECOLID_00025_NODE_12.ctg_1 whole genome shotgun sequence type III effector protein
CP089036	30762	33170	+	espY4	1-2409/2409	===============	0/0	100	100	ecoli_vf	gi:209399167	hypothetical protein
CP089036	64599	66476	+	espL3	1-1878/1878	===============	0/0	100	99.89	ecoli_vf	SPG000024	gi|47118301:4652971-4654848 Escherichia coli O157:H7 str. Sakai DNA complete genome PTS system arbutin-like IIC component
CP089036	95887	96705	-	Z5143	1-819/819	===============	0/0	100	100	ecoli_vf	gi:15804251	hypothetical protein
CP089036	96833	98029	-	espG	1-1197/1197	===============	0/0	100	100	ecoli_vf	gi:15804250	Type III secretion system effector EspG GTPase activating protein
CP089036	99274	99663	+	ler	1-390/390	===============	0/0	100	100	ecoli_vf	gi:15804249	hypothetical protein
CP089036	99678	99896	+	escE	1-219/219	===============	0/0	100	100	ecoli_vf	gi:15804248	chaperone for EscF
CP089036	99900	100223	+	cesAB	1-324/324	===============	0/0	100	100	ecoli_vf	gi:15804247	chaperone for EspA and EspB
CP089036	100220	100819	+	orf4	1-600/600	===============	0/0	100	100	ecoli_vf	gi:15804246	hypothetical protein
CP089036	100764	101459	+	ECs4584	1-696/696	===============	0/0	100	100	ecoli_vf	gi:15833838	hypothetical protein
CP089036	101464	102117	+	escR	1-654/654	===============	0/0	100	100	ecoli_vf	gi:15804244	Type III secretion systemminor export apparatus protein EscR
CP089036	102114	102386	+	escS	1-273/273	===============	0/0	100	100	ecoli_vf	gi:291285070	EscS
CP089036	102386	103162	+	escT	1-777/777	===============	0/0	100	100	ecoli_vf	gi:254795656	LEE-encoded type III secretion system factor
CP089036	103155	104192	+	escU	1-1038/1038	===============	0/0	100	100	ecoli_vf	gi:15804241	Type III secretion system export apparatus switch protein EscU
CP089036	104189	104665	-	G2583_4434	1-477/477	===============	0/0	100	99.58	ecoli_vf	gi:291285067	transglycosylase SLT domain protein
CP089036	104843	105214	+	glrR	1-372/372	===============	0/0	100	100	ecoli_vf	gi:15804239	hypothetical protein
CP089036	105269	105682	+	glrA	1-414/414	===============	0/0	100	100	ecoli_vf	gi:15804238	hypothetical protein
CP089036	106066	106521	-	cesD	1-456/456	===============	0/0	100	100	ecoli_vf	gi:15804237	chaperone for EspB and EspD
CP089036	106535	108073	-	escC	1-1539/1539	===============	0/0	100	100	ecoli_vf	gi:15804236	Type III secretion system secretin EscC
CP089036	108073	108528	-	sepD	1-456/456	===============	0/0	100	100	ecoli_vf	gi:254795649	LEE-encoded type III secretion system component
CP089036	108534	109106	-	escJ	1-573/573	===============	0/0	100	100	ecoli_vf	gi:15804234	Type III secretion system inner MS ring protein EscJ
CP089036	109109	109537	-	escI	1-429/429	===============	0/0	100	100	ecoli_vf	gi:15804233	Type III secretion system inner rod component EscI
CP089036	109570	109869	-	sepZ	1-300/300	===============	0/0	100	100	ecoli_vf	gi:15804232	Type III secretion system effector EspZ
CP089036	110054	110407	+	cesL	1-354/354	===============	0/0	100	100	ecoli_vf	gi:15804231	chaperone for SepL
CP089036	110404	112431	+	escV	1-2028/2028	===============	0/0	100	100	ecoli_vf	gi:15804230	Type III secretion system major export apparatus protein
CP089036	112415	113755	+	escN	1-1341/1341	===============	0/0	100	100	ecoli_vf	gi:15804229	ATPase EscN
CP089036	113758	114135	+	escO	1-378/378	===============	0/0	100	100	ecoli_vf	gi:15804228	positive regulator EscO
CP089036	114128	114544	+	ECs4566	1-417/417	===============	0/0	100	100	ecoli_vf	gi:15833820	hypothetical protein
CP089036	114507	115424	+	sepQ	1-918/918	===============	0/0	100	100	ecoli_vf	gi:15804226	Type III secetion system C ring protein EscQ
CP089036	115455	115961	+	espH	1-507/507	===============	0/0	100	100	ecoli_vf	gi:15804225	Type III secretion system effector EspH RhoGEF Inhibitor
CP089036	116159	116542	-	cesF	1-384/384	===============	0/0	100	100	ecoli_vf	gi:15804224	CesF chaperone for EspF
CP089036	116808	117419	+	map	1-612/612	===============	0/0	100	100	ecoli_vf	gi:15804223	Type III secretion system effector Map Rho guanine exchange factor
CP089036	117843	119519	+	tir	1-1677/1677	===============	0/0	100	100	ecoli_vf	gi:15804222	translocated intimin receptor protein
CP089036	119657	120127	+	cesT	1-471/471	===============	0/0	100	100	ecoli_vf	gi:15804221	multieffector chaperone
CP089036	120187	122991	+	eae	1-2805/2805	===============	0/0	100	100	ecoli_vf	gi:15804220	intimin adherence protein
CP089036	123255	124475	-	escD	1-1221/1221	===============	0/0	100	100	ecoli_vf	gi:15804219	Type III secretion system outer MS ring protein EscD
CP089036	124618	125673	+	sepL	1-1056/1056	===============	0/0	100	100	ecoli_vf	gi:15804218	Type III secretion system secretion gatekeeper SepL
CP089036	125732	126310	+	espA	1-579/579	===============	0/0	100	100	ecoli_vf	gi:15804217	Type III secretion system translocator protein EspA
CP089036	126323	127447	+	espD	1-1125/1125	===============	0/0	100	100	ecoli_vf	gi:15804216	Type III secretion system translocator protein EspD pore protein
CP089036	127468	128406	+	espB	1-939/939	===============	0/0	100	100	ecoli_vf	gi:15804215	Type III secretion system translocator protein EspB pore protein
CP089036	128413	128820	+	cesD2	1-408/408	===============	0/0	100	100	ecoli_vf	gi:15804214	chaperone for EspD
CP089036	128856	129077	+	escF	1-222/222	===============	0/0	100	100	ecoli_vf	gi:15804213	Type III secretion system needle filament protein EscF
CP089036	129083	129361	+	escG	1-279/279	===============	0/0	100	100	ecoli_vf	gi:15804212	chaperone for EscF
CP089036	129446	130192	+	espF	1-747/747	===============	0/0	100	100	ecoli_vf	gi:15804211	Type III secretion system effector EspF
CP089036	195574	200340	-	upaG/ehaG	1-4767/4767	===============	0/0	100	100	ecoli_vf	gi:15833734	hypothetical protein
CP089036	311723	312355	+	gadX	1-633/633	===============	0/0	100	98.58	ecoli_vf	SPG000043	gb|ADUM01000070.1|:99762-100394 Escherichia coli 3431 gec3431.assembly.48 whole genome shotgun sequence HTH-type transcriptional regulator gadX
CP089036	322138	322938	-	chuV	1-801/801	===============	0/0	100	98.25	ecoli_vf	gi:26250140	ATP-binding hydrophilic protein ChuV
CP089036	322905	323897	-	chuU	1-993/993	===============	0/0	100	100	ecoli_vf	gi:254795458	permease of iron compound ABC transport system
CP089036	323946	324569	-	chuY	1-624/624	===============	0/0	100	100	ecoli_vf	gi:15804049	hypothetical protein
CP089036	324569	325063	-	chuX	1-495/495	===============	0/0	100	100	ecoli_vf	gi:15804048	hypothetical protein
CP089036	325076	326413	-	chuW	1-1338/1338	===============	0/0	100	100	ecoli_vf	gi:15804047	coproporphyrinogen III oxidase
CP089036	326433	327425	-	chuT	1-993/993	===============	0/0	100	99.09	ecoli_vf	gi:218707131	putative periplasmic binding protein
CP089036	328030	330012	+	chuA	1-1983/1983	===============	0/0	100	100	ecoli_vf	gi:291284872	outer membrane heme/hemoglobin receptor ChuA
CP089036	330061	331089	+	chuS	1-1029/1029	===============	0/0	100	100	ecoli_vf	gi:15833633	hypothetical protein
CP089036	486574	487812	+	hofq	1-1239/1239	===============	0/0	100	100	ecoli_vf	SPG000051	Outer membrane secretin Adherence Hemorrhagic coli pilus
CP089036	669367	670251	+	ECS88_3547	1-885/885	===============	0/0	100	99.77	ecoli_vf	gi:218560235	lipoprotein NlpI
CP089036	854147	854821	-	nleE	1-675/675	===============	0/0	100	100	ecoli_vf	gi:15803521	Type III secretion system effector NleE
CP089036	854870	855859	-	nleB1	1-990/990	===============	0/0	100	100	ecoli_vf	gi:15803520	Type III secretion system effector nleB1
CP089036	856467	858116	-	espL2	1-1650/1650	===============	0/0	100	100	ecoli_vf	gi:15833109	enterotoxin
CP089036	882887	883867	+	yggr	1-981/981	===============	0/0	100	100	ecoli_vf	SPG000074	Retraction ATPase Adherence Hemorrhagic coli pilus
CP089036	984065	984244	+	pkgA	1-180/180	===============	0/0	100	100	ecoli_vf	gi:15832989	hypothetical protein
CP089036	984590	985339	+	eivF	1-750/750	===============	0/0	100	99.87	ecoli_vf	gi:15832988	EivF
CP089036	985336	987039	+	eivG	1-1704/1704	===============	0/0	100	100	ecoli_vf	gi:15832987	EivG
CP089036	987044	988189	+	eivE	1-1146/1146	===============	0/0	100	100	ecoli_vf	gi:15832986	EivE
CP089036	988182	990242	+	eivA	1-2061/2061	===============	0/0	100	100	ecoli_vf	gi:15832985	EivA
CP089036	990247	991566	+	eivC	1-1320/1320	===============	0/0	100	100	ecoli_vf	gi:15832984	ATP synthase SpaL
CP089036	991679	992014	+	eivI	1-336/336	===============	0/0	100	100	ecoli_vf	gi:15832983	EivI
CP089036	991992	992225	+	ECs3728	1-234/234	===============	0/0	100	100	ecoli_vf	gi:15832982	hypothetical protein
CP089036	992250	992867	+	eivJ	1-618/618	===============	0/0	100	100	ecoli_vf	gi:15832981	EivJ
CP089036	992827	993813	+	epaO	1-987/987	===============	0/0	100	100	ecoli_vf	gi:15832980	surface presentation of antigens protein SpaO
CP089036	993803	994468	+	epaP	1-666/666	===============	0/0	100	100	ecoli_vf	gi:15832979	surface presentation of antigens protein SpaP
CP089036	994479	994739	+	epaQ	1-261/261	===============	0/0	100	100	ecoli_vf	gi:15832978	EpaQ
CP089036	994726	995193	+	epaR	1-468/468	===============	0/0	100	100	ecoli_vf	VFG042210	-
CP089036	995517	996638	+	epaS	1-1122/1122	===============	0/0	100	100	ecoli_vf	gi:15832975	surface presentation of antigens protein SpaS
CP089036	996995	997495	-	etrA	1-501/501	===============	0/0	100	100	ecoli_vf	gi:15832974	transcriptional regulator
CP089036	998199	998933	+	eprH	1-735/735	===============	0/0	100	100	ecoli_vf	gi:15832973	EprH
CP089036	998947	999186	+	eprI	1-240/240	===============	0/0	100	100	ecoli_vf	gi:15832972	EprI
CP089036	999206	999538	+	eprJ	1-333/333	===============	0/0	100	100	ecoli_vf	gi:15832971	EprJ
CP089036	999535	1000269	+	eprK	1-735/735	===============	0/0	100	100	ecoli_vf	gi:15832970	EprK
CP089036	1000285	1000866	+	orgA	1-582/582	===============	0/0	100	100	ecoli_vf	gi:15832969	hypothetical protein
CP089036	1001085	1001516	+	orgB	1-432/432	===============	0/0	100	100	ecoli_vf	gi:15832967	hypothetical protein
CP089036	1001739	1002371	+	ECs3712	1-633/633	===============	0/0	100	100	ecoli_vf	gi:15832966	hypothetical protein
CP089036	1002416	1002893	-	b2854	1-477/477	========/======	2022-01-01	100	94.35	ecoli_vf	SPG000125	Putative lytic transglycosylase Adherence Hemorrhagic coli pilus
CP089036	1003363	1004739	-	ygeH	1-1377/1377	===============	0/0	100	100	ecoli_vf	gi:15832963	transcriptional regulator
CP089036	1005073	1005564	-	ygeG	1-492/492	===============	0/0	100	100	ecoli_vf	gi:15832962	hypothetical protein
CP089036	1032896	1033366	+	ppda	1-471/471	===============	0/0	100	100	ecoli_vf	SPG000131	Pilin-like protein minor pilin or pseudo pilin Adherence Hemorrhagic coli pilus
CP089036	1033357	1033920	+	ppdb	1-564/564	===============	0/0	100	100	ecoli_vf	SPG000112	Pilin-like protein minor pilin or pseudo pilin Adherence Hemorrhagic coli pilus
CP089036	1033917	1034324	+	ygdb	1-408/408	===============	0/0	100	100	ecoli_vf	SPG000137	Pilin-like protein minor pilin or pseudo pilin Adherence Hemorrhagic coli pilus
CP089036	1034309	1034632	+	ppdc	1-324/324	===============	0/0	100	100	ecoli_vf	SPG000140	Pilin-like protein minor pilin or pseudopilin Adherence Hemorrhagic coli pilus
CP089036	1239441	1239920	+	nleG6-3	1-480/480	===============	0/0	100	100	ecoli_vf	gi:15803146	hypothetical protein
CP089036	1240050	1241108	-	espW	1-1059/1059	===============	0/0	100	100	ecoli_vf	gi:15803145	Type III secretion system effector EspW
CP089036	1241187	1241837	-	nleG8-2	1-651/651	===============	0/0	100	100	ecoli_vf	gi:15803144	hypothetical protein
CP089036	1242020	1242610	+	espM2	1-591/591	===============	0/0	100	99.83	ecoli_vf	gi:15803143	Type III secretion system effector EspM2 Rho guanine exchange factor
CP089036	1287177	1288799	-	nadb	1-1623/1623	===============	0/0	100	98.95	ecoli_vf	SPG000049	Escherichia coli str. K-12 substr. MG1655 complete genome
CP089036	1551465	1552424	+	stx2A	1-960/960	===============	0/0	100	100	ecoli_vf	gi:209396141	shiga toxin subunit A
CP089036	1552436	1552705	+	stx2B	1-270/270	===============	0/0	100	98.89	ecoli_vf	gi:15800961	shiga-like toxin II B subunit encoded by bacteriophage BP-933W
CP089036	1558085	1558385	-	iss2	8-308/309	===============	0/0	97.41	89.7	ecoli_vf	SPG000143	Escherichia coli Iss (iss) gene complete cds.
CP089036	1616964	1617959	-	flk	1-996/996	===============	0/0	100	99.9	ecoli_vf	gi:15802868	flagella biosynthesis regulator
CP089036	2028300	2029484	+	wzy	1-1185/1185	===============	0/0	100	99.92	ecoli_vf	SPG000059	O157:H7 Eschericia coli serotype O157:H7 O antigen gene cluster.
CP089036	2031580	2032674	+	rfbe	1-1095/1095	===============	0/0	100	100	ecoli_vf	SPG000064	rfbE(EcO157:H7)=perosamine synthetase homolog
CP089036	2082188	2083147	+	stx2A	1-960/960	===============	0/0	100	99.58	ecoli_vf	gi:15800960	shiga-like toxin II A subunit encoded by bacteriophage BP-933W
CP089036	2083159	2083428	+	stx2B	1-270/270	===============	0/0	100	100	ecoli_vf	gi:15800961	shiga-like toxin II B subunit encoded by bacteriophage BP-933W
CP089036	2114979	2115691	-	nleG7	1-714/714	========/======	2022-01-01	99.86	99.72	ecoli_vf	gi:260855699	T3SS effector NleG
CP089036	2129190	2131337	-	hma	1-2148/2148	===============	0/0	100	99.67	ecoli_vf	gi:26248334	putative outer membrane receptor for iron compound or colicin
CP089036	2201456	2202469	-	tccP	1-1014/1014	===============	0/0	100	99.8	ecoli_vf	gi:15831969	EspF-like protein
CP089036	2202794	2203447	-	espJ	1-654/654	===============	0/0	100	100	ecoli_vf	gi:15802410	Type III secretion system effector EspJ adenosine diphosphate (ADP) ribosyltransferase
CP089036	2223796	2224581	-	fliR	1-786/786	===============	0/0	100	100	ecoli_vf	gi:15802385	flagellar biosynthesis protein FliR
CP089036	2224589	2224858	-	fliQ	1-270/270	===============	0/0	100	100	ecoli_vf	gi:15802384	flagellar biosynthesis protein FliQ
CP089036	2224868	2225605	-	fliP	1-738/738	===============	0/0	100	100	ecoli_vf	gi:15802383	flagellar biosynthesis protein FliP
CP089036	2225605	2225970	-	fliO	1-366/366	===============	0/0	100	100	ecoli_vf	gi:161367586	flagellar biosynthesis protein FliO
CP089036	2225973	2226386	-	fliN	1-414/414	===============	0/0	100	100	ecoli_vf	gi:15802381	flagellar motor switch protein FliN
CP089036	2226383	2227387	-	fliM	1-1005/1005	===============	0/0	100	99.9	ecoli_vf	gi:15802380	flagellar motor switch protein FliM
CP089036	2227392	2227856	-	fliL	1-465/465	===============	0/0	100	100	ecoli_vf	gi:15802379	flagellar basal body-associated protein FliL
CP089036	2227961	2229088	-	fliK	1-1128/1128	===============	0/0	100	99.73	ecoli_vf	gi:15802378	flagellar hook-length control protein
CP089036	2229085	2229528	-	fliJ	1-444/444	===============	0/0	100	100	ecoli_vf	gi:15802377	flagellar biosynthesis chaperone
CP089036	2229547	2230920	-	fliI	1-1374/1374	===============	0/0	100	100	ecoli_vf	gi:161367587	flagellum-specific ATP synthase
CP089036	2230982	2231668	-	fliH	1-687/687	===============	0/0	100	100	ecoli_vf	gi:161367588	flagellar assembly protein H
CP089036	2231661	2232656	-	fliG	1-996/996	===============	0/0	100	99.9	ecoli_vf	gi:15802374	flagellar motor switch protein G
CP089036	2232649	2234307	-	fliF	1-1659/1659	===============	0/0	100	100	ecoli_vf	gi:15802373	flagellar MS-ring protein
CP089036	2234522	2234836	+	fliE	1-315/315	===============	0/0	100	100	ecoli_vf	gi:15802372	flagellar hook-basal body protein FliE
CP089036	2235185	2236324	+	espR4	1-1140/1140	===============	0/0	100	100	ecoli_vf	gi:209397973	hypothetical protein
CP089036	2237143	2238282	+	espR3	1-1140/1140	===============	0/0	100	100	ecoli_vf	gi:209397909	hypothetical protein
CP089036	2243421	2243786	-	fliT	1-366/366	===============	0/0	100	100	ecoli_vf	gi:15802361	flagellar biosynthesis protein FliT
CP089036	2243786	2244196	-	fliS	1-411/411	===============	0/0	100	99.51	ecoli_vf	gi:15802360	flagellar protein FliS
CP089036	2244221	2245618	-	fliD	1-1398/1398	===============	0/0	100	99.93	ecoli_vf	gi:15802359	flagellar capping protein
CP089036	2245884	2247641	+	fliC	1-1758/1758	===============	0/0	100	99.94	ecoli_vf	gi:15802358	flagellin
CP089036	2247961	2248680	+	fliA	1-720/720	===============	0/0	100	100	ecoli_vf	gi:15802357	flagellar biosynthesis sigma factor
CP089036	2248690	2249277	+	fliZ	1-588/588	===============	0/0	100	100	ecoli_vf	gi:15802356	flagella biosynthesis protein FliZ
CP089036	2249365	2250165	+	fliY	1-801/801	===============	0/0	100	100	ecoli_vf	gi:15802355	cystine transporter subunit
CP089036	2293203	2293562	+	flhD	1-360/360	===============	0/0	100	100	ecoli_vf	gi:15802304	transcriptional activator FlhD
CP089036	2293565	2294143	+	flhC	1-579/579	===============	0/0	100	100	ecoli_vf	gi:15802303	transcriptional activator FlhC
CP089036	2294270	2295157	+	motA	1-888/888	===============	0/0	100	100	ecoli_vf	gi:15802302	flagellar motor protein MotA
CP089036	2295154	2296080	+	motB	1-927/927	===============	0/0	100	100	ecoli_vf	gi:15802301	flagellar motor protein MotB
CP089036	2296085	2298049	+	cheA	1-1965/1965	===============	0/0	100	99.95	ecoli_vf	gi:15802300	chemotaxis protein CheA
CP089036	2298070	2298573	+	cheW	1-504/504	===============	0/0	100	99.6	ecoli_vf	gi:15802299	purine-binding chemotaxis protein
CP089036	2298716	2300377	+	tar/cheM	1-1662/1662	===============	0/0	100	99.94	ecoli_vf	gi:15802298	methyl-accepting chemotaxis protein II
CP089036	2302043	2302903	+	cheR	1-861/861	===============	0/0	100	100	ecoli_vf	gi:15802296	chemotaxis methyltransferase CheR
CP089036	2302906	2303955	+	cheB	1-1050/1050	===============	0/0	100	99.91	ecoli_vf	gi:15802295	chemotaxis-specific methylesterase
CP089036	2303970	2304359	+	cheY	1-390/390	===============	0/0	100	99.74	ecoli_vf	gi:15802294	chemotaxis regulatory protein CheY
CP089036	2304370	2305014	+	cheZ	1-645/645	===============	0/0	100	100	ecoli_vf	gi:15802293	chemotaxis regulator CheZ
CP089036	2305216	2306364	+	flhB	1-1149/1149	===============	0/0	100	99.91	ecoli_vf	gi:15802292	flagellar biosynthesis protein FlhB
CP089036	2306357	2308435	+	flhA	1-2079/2079	===============	0/0	100	100	ecoli_vf	gi:15802291	flagellar biosynthesis protein FlhA
CP089036	2308435	2308827	+	flhE	1-393/393	===============	0/0	100	100	ecoli_vf	gi:15802290	flagellar protein
CP089036	2468633	2470531	-	espL1	1-1899/1899	===============	0/0	100	100	ecoli_vf	gi:15831681	hypothetical protein
CP089036	2661461	2662036	+	nleG2-4	1-576/576	===============	0/0	100	100	ecoli_vf	gi:291282654	hypothetical protein
CP089036	2662685	2663397	+	nleG7	1-714/714	========/======	2022-01-01	99.86	99.58	ecoli_vf	gi:260855699	T3SS effector NleG
CP089036	2666714	2666828	+	astA	3-117/117	===============	0/0	98.29	90.44	ecoli_vf	gi:7649755	heat-stable enterotoxin 1
CP089036	2704307	2704882	+	nleG2-3	1-576/576	===============	0/0	100	100	ecoli_vf	gi:15801586	hypothetical protein
CP089036	2704955	2705584	+	nleG6-2	1-630/630	===============	0/0	100	100	ecoli_vf	gi:254793092	non-LEE-encoded type III effector
CP089036	2705666	2706307	+	nleG5-2	1-642/642	===============	0/0	100	100	ecoli_vf	gi:209400958	hypothetical protein
CP089036	2750598	2751161	+	Z2200	1-564/564	===============	0/0	100	99.82	ecoli_vf	gi:15801631	putative major fimbrial subunit
CP089036	2751513	2752232	+	Z2201	1-720/720	===============	0/0	100	100	ecoli_vf	gi:15801632	putative fimbrial chaperone protein
CP089036	2752274	2754925	+	Z2203	1-2652/2652	===============	0/0	100	100	ecoli_vf	gi:15801633	putative fimbrial usher protein
CP089036	2754939	2755469	+	Z2204	1-531/531	===============	0/0	100	100	ecoli_vf	gi:15801634	putative fimbrial-like protein
CP089036	2755482	2755985	+	Z2205	1-504/504	===============	0/0	100	100	ecoli_vf	gi:15801635	putative fimbrial-like protein
CP089036	2756045	2756959	+	Z2206	1-915/915	===============	0/0	100	100	ecoli_vf	gi:15801636	putative adhesin; FimH protein
CP089036	2798843	2800101	+	espR2	1-1257/1257	========/======	2022-01-02	100	99.84	ecoli_vf	SPG000044	gb|AIFJ01000038.1|:95193-96449 Escherichia coli DEC3F gecDEC3F.contig.37_1 whole genome shotgun sequence leucine Rich Repeat family protein
CP089036	2800164	2801422	+	espR1	1-1260/1260	========/======	2022-01-01	99.92	99.92	ecoli_vf	gi:15801668	Type III secretion system effector espR1
CP089036	2819187	2821331	-	aec15	1-2145/2145	===============	0/0	100	100	ecoli_vf	gi:254793002	hypothetical protein
CP089036	3000344	3000934	-	espM1	1-591/591	===============	0/0	100	100	ecoli_vf	gi:15801928	Type III secretion system effector EspM1 Rho guanine exchange factor
CP089036	3001118	3001765	+	nleG-1	1-648/648	===============	0/0	100	100	ecoli_vf	gi:15801929	hypothetical protein
CP089036	3002464	3002754	+	espO1-2	1-291/291	===============	0/0	100	99.66	ecoli_vf	gi:260868027	T3SS secreted effector EspO
CP089036	3005856	3005952	+	east1	21-117/117	..=============	0/0	82.91	97.94	ecoli_vf	gi:619726923	EAST1
CP089036	3006372	3006941	-	nleF	1-570/570	===============	0/0	100	100	ecoli_vf	gi:15801937	Type III secretion system effector NleF caspase inhibitor
CP089036	3007007	3007918	-	nleH2	1-912/912	===============	0/0	100	100	ecoli_vf	gi:15801938	Type III secretion system effector NleH2
CP089036	3009745	3011070	+	nleA	1-1326/1326	===============	0/0	100	100	ecoli_vf	gi:209399714	NleA11 protein
CP089036	3043645	3044403	-	paa	1-759/759	===============	0/0	100	100	ecoli_vf	gi:15801498	outer membrane adhesin Paa
CP089036	3125508	3126563	+	hlyE	1-1056/1056	===============	0/0	100	100	ecoli_vf	gi:209398688	hemolysin E
CP089036	3134088	3135041	+	ompt	1-954/954	===============	0/0	100	98.64	ecoli_vf	SPG000077	E. coli ompT gene for outer membrane protease.
CP089036	3168069	3168369	+	iss2	8-308/309	===============	0/0	97.41	88.7	ecoli_vf	SPG000143	Escherichia coli Iss (iss) gene complete cds.
CP089036	3202452	3203813	+	espK	1-1362/1362	===============	0/0	100	100	ecoli_vf	gi:15801299	Type III secretion system effector EspK
CP089036	3203874	3204149	+	espO1-1	1-276/276	===============	0/0	100	100	ecoli_vf	gi:15830821	hypothetical protein
CP089036	3206458	3209859	-	espN	1-3402/3402	===============	0/0	100	100	ecoli_vf	gi:15830815	hypothetical protein
CP089036	3210450	3212798	-	espX7	1-2349/2349	===============	0/0	100	100	ecoli_vf	gi:15830814	secreted effector protein
CP089036	3289210	3290163	-	flgL	1-954/954	===============	0/0	100	100	ecoli_vf	gi:15801200	flagellar hook-associated protein FlgL
CP089036	3290175	3291818	-	flgK	1-1644/1644	===============	0/0	100	99.88	ecoli_vf	gi:15801199	flagellar hook-associated protein FlgK
CP089036	3291884	3292825	-	flgJ	1-942/942	===============	0/0	100	100	ecoli_vf	gi:15801198	flagellar rod assembly protein/muramidase FlgJ
CP089036	3292825	3293922	-	flgI	1-1098/1098	===============	0/0	100	100	ecoli_vf	gi:15801197	flagellar basal body P-ring protein
CP089036	3293934	3294632	-	flgH	1-699/699	===============	0/0	100	100	ecoli_vf	gi:15801196	flagellar basal body L-ring protein
CP089036	3294685	3295467	-	flgG	1-783/783	===============	0/0	100	99.87	ecoli_vf	gi:15801195	flagellar basal body rod protein FlgG
CP089036	3295605	3296360	-	flgF	1-756/756	===============	0/0	100	100	ecoli_vf	gi:15801194	flagellar basal body rod protein FlgF
CP089036	3296380	3297585	-	flgE	1-1206/1206	===============	0/0	100	100	ecoli_vf	gi:15801193	flagellar hook protein FlgE
CP089036	3297610	3298305	-	flgD	1-696/696	===============	0/0	100	99.71	ecoli_vf	gi:15801192	flagellar basal body rod modification protein
CP089036	3298317	3298721	-	flgC	1-405/405	===============	0/0	100	100	ecoli_vf	gi:15801191	flagellar basal body rod protein FlgC
CP089036	3298725	3299141	-	flgB	1-417/417	===============	0/0	100	100	ecoli_vf	gi:15801190	flagellar basal body rod protein FlgB
CP089036	3299296	3299955	+	flgA	1-660/660	===============	0/0	100	100	ecoli_vf	gi:15801189	flagellar basal body P-ring biosynthesis protein FlgA
CP089036	3300329	3300745	+	flgN	1-417/417	===============	0/0	100	100	ecoli_vf	gi:15801187	flagella synthesis protein FlgN
CP089036	3324868	3325200	-	csgC	1-333/333	===============	0/0	100	100	ecoli_vf	gi:15801160	putative autoagglutination protein
CP089036	3325259	3325717	-	csgA	1-459/459	===============	0/0	100	100	ecoli_vf	gi:15801159	cryptic curlin major subunit
CP089036	3325758	3326240	-	csgB	1-483/483	===============	0/0	100	99.59	ecoli_vf	VFG045792	minor curlin subunit CsgB
CP089036	3326967	3327617	+	csgD	1-651/651	===============	0/0	100	100	ecoli_vf	gi:15801157	DNA-binding transcriptional regulator CsgD
CP089036	3327622	3328011	+	csgE	1-390/390	===============	0/0	100	100	ecoli_vf	gi:15801156	curli assembly protein CsgE
CP089036	3328036	3328452	+	csgF	1-417/417	===============	0/0	100	99.76	ecoli_vf	gi:15801155	curli assembly protein CsgF
CP089036	3328479	3329312	+	csgG	1-834/834	===============	0/0	100	99.88	ecoli_vf	gi:15801154	curli production assembly/transport component 2nd curli operon
CP089036	3342304	3345321	-	cah	1-3018/3018	===============	0/0	100	100	ecoli_vf	gi:15801137	putative adhesin
CP089036	3368844	3370934	+	c3610	1-2091/2091	===============	0/0	100	99.71	ecoli_vf	gi:26249445	bifunctional enterobactin receptor/adhesin protein
CP089036	3371528	3371834	-	tlra	1-307/309	===============	0/0	99.35	100	ecoli_vf	SPG000144	Escherichia coli O157:H7 adhesin (iha) putative tellurium resistance protein A (tlrA) putative tellurium resistance protein B (tlrB) putative tellurium resistance protein C (tlrC) and putative tellurium resistance protein D (tlpD) genes complete cds.
CP089036	3403066	3403674	-	trat	124-732/732	..=============	0/0	83.2	80.13	ecoli_vf	SPG000097	Plasmid R100 (from E.coli) complement resistance (traT) gene.
CP089036	3517215	3517397	+	espV	1-183/183	===============	0/0	100	100	ecoli_vf	gi:15800892	hypothetical protein
CP089036	3517713	3518584	+	tccP2	1-873/894	========/======	2022-01-01	97.54	99.43	ecoli_vf	SPG000001	AB253557.1 Escherichia coli O157:H7 tccP2 gene for type III secreted effector protein complete cds isolate: 980938
CP089036	3566654	3567694	+	Z1307	1-1041/1041	===============	0/0	100	100	ecoli_vf	gi:15800816	outer membrane protein A
CP089036	3582049	3582785	-	ycbF	1-738/738	========/======	2022-01-01	99.86	99.73	ecoli_vf	gi:15804987	putativi pili assembly chaperone
CP089036	3582751	3583314	-	ycbV	1-564/564	===============	0/0	100	99.82	ecoli_vf	gi:15800803	putative fimbrial-like protein
CP089036	3583274	3583750	-	ycbU	1-477/477	===============	0/0	100	100	ecoli_vf	gi:15800802	hypothetical protein
CP089036	3583919	3584899	-	ycbT	1-981/981	===============	0/0	100	100	ecoli_vf	gi:15800801	fimbrial protein
CP089036	3584890	3587489	-	ycbS	1-2601/2601	========/======	2022-01-01	99.96	99.96	ecoli_vf	gi:15804976	PapC-like porin protein involved in fimbrial biogenesis
CP089036	3587514	3588215	-	ycbR	1-702/702	===============	0/0	100	100	ecoli_vf	gi:15800800	putative chaperone
CP089036	3588298	3588846	-	ycbQ	1-549/549	===============	0/0	100	100	ecoli_vf	gi:15800799	putative fimbrial-like protein
CP089036	3686998	3687729	+	artj	1-732/732	===============	0/0	100	91.8	ecoli_vf	SPG000096	E.coli artP artI artQ artM and artJ genes.
CP089036	3758942	3760954	-	espX2	1-2013/2013	===============	0/0	100	99.95	ecoli_vf	gi:15800550	Type III secretion system effector EspX2
CP089036	3786876	3787574	-	nleD	1-699/699	===============	0/0	100	100	ecoli_vf	gi:15830104	hypothetical protein
CP089036	3787805	3788686	-	nleH1-1	1-882/882	===============	0/0	100	100	ecoli_vf	gi:209398763	non-LEE-encoded effector NleH
CP089036	3789514	3790506	-	nleC	1-993/993	===============	0/0	100	100	ecoli_vf	gi:15800521	Type III secretion system effector NleC zinc metalloprotease
CP089036	3790567	3791547	-	nleB2	1-981/981	===============	0/0	100	100	ecoli_vf	gi:15800520	Type III secretion system effector NleB2
CP089036	3849180	3850223	-	nada	1-1044/1044	===============	0/0	100	98.37	ecoli_vf	SPG000048	Escherichia coli str. K-12 substr. MG1655 complete genome
CP089036	4005491	4006237	-	entA	1-747/747	===============	0/0	100	95.98	ecoli_vf	gi:26246575	23-dihydro-23-dihydroxybenzoate dehydrogenase
CP089036	4006237	4007094	-	entB	1-858/858	===============	0/0	100	98.14	ecoli_vf	gi:26246574	isochorismatase
CP089036	4007108	4008718	-	entE	1-1611/1611	===============	0/0	100	95.41	ecoli_vf	gi:26246573	23-dihydroxybenzoate-AMP ligase component of enterobactin synthase multienzyme complex
CP089036	4008728	4009915	-	entC	1-1188/1188	===============	0/0	100	98.15	ecoli_vf	gi:26246572	isochorismate synthase 1
CP089036	4010092	4011048	+	fepB	1-957/957	===============	0/0	100	97.6	ecoli_vf	gi:26246571	ferrienterobactin ABC transporter periplasmic binding protein
CP089036	4011052	4012302	-	entS	1-1251/1251	===============	0/0	100	96.4	ecoli_vf	gi:26246570	enterobactin exporter iron-regulated
CP089036	4012401	4013417	+	fepD	1-1017/1017	===============	0/0	100	96.66	ecoli_vf	gi:26246569	ferrienterobactin ABC transporter permease
CP089036	4013414	4014406	+	fepG	1-993/993	===============	0/0	100	94.16	ecoli_vf	gi:26246568	iron-enterobactin ABC transporter permease
CP089036	4014403	4015218	+	fepC	1-816/816	===============	0/0	100	96.32	ecoli_vf	gi:26246567	ferrienterobactin ABC transporter ATPase
CP089036	4015215	4016348	-	fepE	1-1134/1134	===============	0/0	100	94.53	ecoli_vf	gi:26246566	ferric enterobactin transport protein FepE
CP089036	4016592	4020445	-	entF	1-3854/3882	========/======	2022-02-02	99.25	95.72	ecoli_vf	gi:26246565	enterobactin synthase multienzyme complex component ATP-dependent
CP089036	4020663	4021865	-	fes	1-1203/1203	===============	0/0	100	96.76	ecoli_vf	gi:26246563	enterobactin/ferric enterobactin esterase
CP089036	4022108	4024348	+	fepA	1-2241/2241	===============	0/0	100	96.88	ecoli_vf	gi:26246561	ferrienterobactin outer membrane transporter
CP089036	4024373	4025143	+	entD	1-771/771	===============	0/0	100	94.29	ecoli_vf	gi:26246560	phosphopantetheinyl transferase component of enterobactin synthase multienzyme complex
CP089036	4036616	4037998	-	ibeB	1-1383/1383	===============	0/0	100	100	ecoli_vf	gi:15800285	copper/silver efflux system outer membrane protein CusC
CP089036	4212839	4214410	+	espY3	1-1572/1572	===============	0/0	100	100	ecoli_vf	gi:15800148	Type III secretion system effector EspY3
CP089036	4261751	4264679	-	ehaB	1-2943/2943	========/======	2022-01-14	99.52	99.52	ecoli_vf	gi:15829678	flagellin structural protein
CP089036	4332217	4336266	-	ehaA	1-4050/4050	===============	0/0	100	100	ecoli_vf	gi:15800037	beta-barrel outer membrane protein
CP089036	4357750	4362003	-	eaeH	1-4254/4254	===============	0/0	100	100	ecoli_vf	gi:209400580	invasin
CP089036	4372190	4372780	+	ecpR	1-591/591	===============	0/0	100	100	ecoli_vf	gi:254791453	regulator
CP089036	4372855	4373442	+	ecpA	1-588/588	===============	0/0	100	100	ecoli_vf	gi:209398971	fimbrillin MatB
CP089036	4373451	4374168	+	ecpB	1-717/717	========/======	2022-01-01	100	97.91	ecoli_vf	gi:110640560	hypothetical protein YagY precursor
CP089036	4374194	4376719	+	ecpC	1-2526/2526	===============	0/0	100	100	ecoli_vf	gi:15799996	E. coli common pilus usher EcpC
CP089036	4376709	4378352	+	ecpD	1-1644/1644	===============	0/0	100	100	ecoli_vf	gi:209396118	hypothetical protein
CP089036	4378276	4379031	+	ecpE	1-756/756	===============	0/0	100	100	ecoli_vf	gi:15799994	E. coli common pilus chaperone EcpE
CP089036	4454122	4456263	-	vgrG	1-2142/2142	===============	0/0	100	99.95	ecoli_vf	gi:15799916	hypothetical protein
CP089036	4456473	4456991	-	hcp	1-519/519	===============	0/0	100	100	ecoli_vf	gi:15799915	hypothetical protein
CP089036	4457118	4457261	-	Z0265	1-144/144	===============	0/0	100	100	ecoli_vf	gi:15799914	hypothetical protein
CP089036	4457688	4458188	+	aec17	1-501/501	===============	0/0	100	100	ecoli_vf	gi:15799913	hypothetical protein
CP089036	4458223	4458447	+	Z0263	1-225/225	===============	0/0	100	100	ecoli_vf	gi:15799912	hypothetical protein
CP089036	4458498	4459973	+	aec18	1-1476/1476	===============	0/0	100	99.8	ecoli_vf	gi:410484140	hypothetical protein
CP089036	4459980	4460393	+	aec19	1-414/414	===============	0/0	100	100	ecoli_vf	gi:15799910	hypothetical protein
CP089036	4460397	4462247	+	ECs0229	1-1851/1851	===============	0/0	100	100	ecoli_vf	gi:15829483	hypothetical protein
CP089036	4462211	4463293	+	aec22	1-1083/1083	===============	0/0	100	100	ecoli_vf	gi:15799908	hypothetical protein
CP089036	4463297	4464598	+	aec23	1-1302/1302	===============	0/0	100	100	ecoli_vf	gi:15799907	hypothetical protein
CP089036	4464595	4465119	+	aec24	1-525/525	===============	0/0	100	100	ecoli_vf	gi:15799906	hypothetical protein
CP089036	4465122	4466453	+	aec25	1-1332/1332	===============	0/0	100	99.7	ecoli_vf	gi:15799905	hypothetical protein
CP089036	4466458	4467219	+	aec26	1-762/762	===============	0/0	100	100	ecoli_vf	gi:15799904	hypothetical protein
CP089036	4467228	4470005	+	clpV	1-2778/2778	===============	0/0	100	100	ecoli_vf	gi:254791353	Hsp100/Clp ATPase
CP089036	4470002	4470745	+	aec28	1-744/744	===============	0/0	100	100	ecoli_vf	gi:15799902	hypothetical protein
CP089036	4470750	4472162	+	aec29	1-1413/1413	===============	0/0	100	100	ecoli_vf	gi:291281040	ImpA domain protein
CP089036	4472181	4475733	+	aec30	1-3525/3525	========/======	2022-01-28	100	99.21	ecoli_vf	gi:387505144	hypothetical protein
CP089036	4475654	4477153	+	aec31	1-1500/1500	===============	0/0	100	100	ecoli_vf	gi:291281038	ImpA domain protein
CP089036	4477119	4477598	+	aec32	1-480/480	===============	0/0	100	100	ecoli_vf	gi:15799897	hypothetical protein
CP089036	4599096	4599536	+	ppdD	1-441/441	===============	0/0	100	100	ecoli_vf	gi:15799792	putative major pilin subunit
CP089036	4599546	4600931	+	hofB	1-1386/1386	===============	0/0	100	100	ecoli_vf	gi:15799791	hypothetical protein
CP089036	4600921	4602123	+	hofC	1-1203/1203	===============	0/0	100	100	ecoli_vf	gi:15799790	type IV pilin biogenesis protein
CP089036	4639894	4640463	-	espY2	1-570/570	===============	0/0	100	100	ecoli_vf	gi:15799753	Type III secretion system effector EspY2
CP089036	4656933	4657670	-	espY1	1-738/738	===============	0/0	100	100	ecoli_vf	gi:254791195	non-LEE-encoded type III effector
CP089036	4696364	4697785	+	espX1	1-1422/1422	===============	0/0	100	100	ecoli_vf	gi:15799704	Type III secretion system effector EspX1
CP089036	4793094	4795277	+	espX6	1-2184/2184	===============	0/0	100	100	ecoli_vf	gi:209399931	hypothetical protein
CP089036	4814941	4815843	-	fimH	1-903/903	===============	0/0	100	100	ecoli_vf	gi:291285701	adhesin
CP089036	4815863	4816366	-	fimG	1-504/504	===============	0/0	100	100	ecoli_vf	gi:15804894	fimbrial morphology
CP089036	4816379	4816909	-	fimF	1-531/531	===============	0/0	100	100	ecoli_vf	gi:15804893	fimbrial morphology
CP089036	4816919	4819555	-	fimD	1-2637/2637	===============	0/0	100	100	ecoli_vf	gi:15834530	FimD
CP089036	4819622	4820347	-	fimC	1-726/726	===============	0/0	100	100	ecoli_vf	gi:15804891	periplasmic chaperone required for type 1 fimbriae
CP089036	4820384	4821031	-	fimI	1-648/648	===============	0/0	100	100	ecoli_vf	gi:15834528	FimI
CP089036	4820988	4821536	-	fimA	1-549/549	===============	0/0	100	100	ecoli_vf	gi:209396019	type-1 fimbrial protein-like protein
CP089036	4822001	4822597	-	fimE	1-597/597	===============	0/0	100	100	ecoli_vf	gi:15804888	recombinase involved in phase variation; regulator for fimA
CP089036	4823075	4823677	-	fimB	1-603/603	===============	0/0	100	100	ecoli_vf	gi:254796314	tyrosine recombinase
CP089036	5004884	5007059	+	cadA	1-2176/2176	===============	0/0	100	99.31	ecoli_vf	SPG000027	gb|AY319765.1|:1081-3256 Escherichia coli cadBA operon partial sequence
CP089036	5081770	5083062	+	espX5	1-1293/1293	===============	0/0	100	100	ecoli_vf	gi:15804658	Type III secretion system effector EspX5
CP089036	5104824	5105465	-	nleG5-1	1-642/642	===============	0/0	100	100	ecoli_vf	gi:209399399	hypothetical protein
CP089036	5105547	5106176	-	nleG6-2	1-630/630	===============	0/0	100	98.73	ecoli_vf	gi:15831409	hypothetical protein
CP089036	5106249	5106821	-	nleG-3	1-573/573	===============	0/0	100	100	ecoli_vf	gi:209400919	non-LEE-encoded effector NleG
CP089036	5123372	5124952	-	espX4	1-1581/1581	===============	0/0	100	100	ecoli_vf	gi:15804631	Type III secretion system effector EspX4
CP089036	5159190	5161376	+	espL4	1-2187/2187	===============	0/0	100	100	ecoli_vf	gi:15804603	Type III secretion system effector EspL4
CP089036	5232931	5234664	+	ibeC	1-1734/1734	===============	0/0	100	100	ecoli_vf	gi:15834138	hypothetical protein
CP089036	5410465	5411893	+	aslA	1-1428/1428	========/======	2022-01-01	100	93.84	ecoli_vf	gi:9965749	putative arylsulfatase

## Sheet: 7386wt_pO157
SEQUENCE	START	END	STRAND	GENE	COVERAGE	COVERAGE_MAP	GAPS	%COVERAGE	%IDENTITY	DATABASE	ACCESSION	PRODUCT
CP089037	4334	6544	+	katp	1-2211/2211	===============	0/0	100	100	ecoli_vf	SPG000026	E.coli 0157:H7 katP gene for EHEC-catalase/peroxidase.
CP089037	8203	12105	+	espP	1-3903/3903	===============	0/0	100	100	ecoli_vf	gi:209395572	immunoglobulin A1 protease domain protein
CP089037	16301	18022	+	ibeC	1-1722/1722	===============	0/0	100	100	ecoli_vf	gi:75994474	hypothetical protein
CP089037	20243	22939	+	stcE	1-2697/2697	===============	0/0	100	100	ecoli_vf	gi:75994477	metalloprotease
CP089037	23026	23901	+	etpC	1-876/876	===============	0/0	100	100	ecoli_vf	gi:75994478	type II secretion protein
CP089037	23941	25869	+	etpD	1-1929/1929	===============	0/0	100	100	ecoli_vf	gi:75994479	type II secretion protein
CP089037	25869	27374	+	etpE	1-1506/1506	===============	0/0	100	100	ecoli_vf	gi:75994480	type II secretion protein
CP089037	27376	28599	+	etpF	1-1224/1224	===============	0/0	100	100	ecoli_vf	gi:75994481	type II secretion protein
CP089037	28630	29064	+	etpG	1-435/435	===============	0/0	100	100	ecoli_vf	gi:75994482	type II secretion protein
CP089037	29061	29615	+	etpH	1-555/555	===============	0/0	100	100	ecoli_vf	gi:75994483	type II secretion protein
CP089037	29612	29977	+	etpI	1-366/366	===============	0/0	100	100	ecoli_vf	gi:75994484	type II secretion protein
CP089037	29974	30573	+	etpJ	1-600/600	===============	0/0	100	100	ecoli_vf	gi:75994485	type II secretion protein
CP089037	30570	31547	+	etpK	1-978/978	===============	0/0	100	100	ecoli_vf	gi:75994486	type II secretion protein
CP089037	31481	32758	+	etpL	1-1278/1278	===============	0/0	100	100	ecoli_vf	gi:75994487	type II secretion protein
CP089037	32745	33257	+	etpM	1-513/513	===============	0/0	100	100	ecoli_vf	gi:75994488	type II secretion protein
CP089037	33315	34148	+	etpN	1-834/834	===============	0/0	100	100	ecoli_vf	gi:75994489	type II secretion protein
CP089037	34240	34641	+	etpO	1-402/402	===============	0/0	100	100	ecoli_vf	gi:75994490	type II secretion protein
CP089037	36532	37047	+	hlyC	1-516/516	===============	0/0	100	100	ecoli_vf	gi:75994493	hemolysin transport protein
CP089037	37049	40045	+	hlyA	1-2997/2997	===============	0/0	100	100	ecoli_vf	gi:209395598	RTX C- domain protein
CP089037	40095	42215	+	hlyB	1-2121/2121	===============	0/0	100	100	ecoli_vf	gi:75994495	hemolysin transport protein
CP089037	42219	43658	+	hlyD	1-1440/1440	===============	0/0	100	100	ecoli_vf	gi:209395593	leukotoxin secretion protein D
CP089037	75844	85353	+	toxB	1-9510/9510	===============	0/0	100	100	ecoli_vf	gi:209395580	glycosyltransferase sugar-binding region containing DXD motif family protein

## Sheet: 6535wt_chromosome
SEQUENCE	START	END	STRAND	GENE	COVERAGE	COVERAGE_MAP	GAPS	%COVERAGE	%IDENTITY	DATABASE	ACCESSION	PRODUCT
CP089032	26421	28805	+	espY5	1-2385/2385	===============	0/0	100	100	ecoli_vf	gi:15804316	hypothetical protein
CP089032	29279	30461	-	espX3	1-1183/1188	===============	0/0	99.58	99.07	ecoli_vf	SPG000055	gb|LQSO01000015.1|:77299-78486 Escherichia coli strain GN02235 GCID_ECOLID_00025_NODE_12.ctg_1 whole genome shotgun sequence type III effector protein
CP089032	30762	33170	+	espY4	1-2409/2409	===============	0/0	100	100	ecoli_vf	gi:15804313	Type III secretion system effector EspY4
CP089032	64538	66415	+	espL3	1-1878/1878	===============	0/0	100	100	ecoli_vf	SPG000024	gi|47118301:4652971-4654848 Escherichia coli O157:H7 str. Sakai DNA complete genome PTS system arbutin-like IIC component
CP089032	95824	96642	-	Z5143	1-819/819	===============	0/0	100	100	ecoli_vf	gi:15804251	hypothetical protein
CP089032	96770	97966	-	espG	1-1197/1197	===============	0/0	100	100	ecoli_vf	gi:15804250	Type III secretion system effector EspG GTPase activating protein
CP089032	99211	99600	+	ler	1-390/390	===============	0/0	100	100	ecoli_vf	gi:15804249	hypothetical protein
CP089032	99615	99833	+	escE	1-219/219	===============	0/0	100	100	ecoli_vf	gi:15804248	chaperone for EscF
CP089032	99837	100160	+	cesAB	1-324/324	===============	0/0	100	100	ecoli_vf	gi:15804247	chaperone for EspA and EspB
CP089032	100157	100756	+	orf4	1-600/600	===============	0/0	100	100	ecoli_vf	gi:15804246	hypothetical protein
CP089032	100701	101396	+	ECs4584	1-696/696	===============	0/0	100	100	ecoli_vf	gi:15833838	hypothetical protein
CP089032	101401	102054	+	escR	1-654/654	===============	0/0	100	100	ecoli_vf	gi:15804244	Type III secretion systemminor export apparatus protein EscR
CP089032	102051	102323	+	escS	1-273/273	===============	0/0	100	100	ecoli_vf	gi:291285070	EscS
CP089032	102323	103099	+	escT	1-777/777	===============	0/0	100	100	ecoli_vf	gi:15804242	Type III secretion system minor export apparatus protein EscT
CP089032	103092	104129	+	escU	1-1038/1038	===============	0/0	100	100	ecoli_vf	gi:15804241	Type III secretion system export apparatus switch protein EscU
CP089032	104126	104602	-	G2583_4434	1-477/477	===============	0/0	100	99.58	ecoli_vf	gi:291285067	transglycosylase SLT domain protein
CP089032	104780	105151	+	glrR	1-372/372	===============	0/0	100	100	ecoli_vf	gi:15804239	hypothetical protein
CP089032	105206	105619	+	glrA	1-414/414	===============	0/0	100	100	ecoli_vf	gi:15804238	hypothetical protein
CP089032	106003	106458	-	cesD	1-456/456	===============	0/0	100	100	ecoli_vf	gi:15804237	chaperone for EspB and EspD
CP089032	106472	108010	-	escC	1-1539/1539	===============	0/0	100	100	ecoli_vf	gi:15804236	Type III secretion system secretin EscC
CP089032	108010	108465	-	sepD	1-456/456	===============	0/0	100	100	ecoli_vf	gi:15804235	Type III secretion system secretion switch protein SepD
CP089032	108471	109043	-	escJ	1-573/573	===============	0/0	100	100	ecoli_vf	gi:15804234	Type III secretion system inner MS ring protein EscJ
CP089032	109046	109474	-	escI	1-429/429	===============	0/0	100	100	ecoli_vf	gi:15804233	Type III secretion system inner rod component EscI
CP089032	109507	109806	-	sepZ	1-300/300	===============	0/0	100	100	ecoli_vf	gi:15804232	Type III secretion system effector EspZ
CP089032	109991	110344	+	cesL	1-354/354	===============	0/0	100	99.72	ecoli_vf	gi:15804231	chaperone for SepL
CP089032	110341	112368	+	escV	1-2028/2028	===============	0/0	100	100	ecoli_vf	gi:15804230	Type III secretion system major export apparatus protein
CP089032	112352	113692	+	escN	1-1341/1341	===============	0/0	100	100	ecoli_vf	gi:15804229	ATPase EscN
CP089032	113695	114072	+	escO	1-378/378	===============	0/0	100	100	ecoli_vf	gi:15804228	positive regulator EscO
CP089032	114065	114481	+	ECs4566	1-417/417	===============	0/0	100	100	ecoli_vf	gi:15833820	hypothetical protein
CP089032	114444	115361	+	sepQ	1-918/918	===============	0/0	100	100	ecoli_vf	gi:15804226	Type III secetion system C ring protein EscQ
CP089032	115392	115898	+	espH	1-507/507	===============	0/0	100	100	ecoli_vf	gi:15804225	Type III secretion system effector EspH RhoGEF Inhibitor
CP089032	116096	116479	-	cesF	1-384/384	===============	0/0	100	99.74	ecoli_vf	gi:15804224	CesF chaperone for EspF
CP089032	116745	117356	+	map	1-612/612	===============	0/0	100	100	ecoli_vf	gi:15804223	Type III secretion system effector Map Rho guanine exchange factor
CP089032	117780	119456	+	tir	1-1677/1677	===============	0/0	100	100	ecoli_vf	gi:15804222	translocated intimin receptor protein
CP089032	119594	120064	+	cesT	1-471/471	===============	0/0	100	100	ecoli_vf	gi:15804221	multieffector chaperone
CP089032	120124	122928	+	eae	1-2805/2805	===============	0/0	100	100	ecoli_vf	gi:15804220	intimin adherence protein
CP089032	123192	124412	-	escD	1-1221/1221	===============	0/0	100	100	ecoli_vf	gi:15804219	Type III secretion system outer MS ring protein EscD
CP089032	124555	125610	+	sepL	1-1056/1056	===============	0/0	100	100	ecoli_vf	gi:15804218	Type III secretion system secretion gatekeeper SepL
CP089032	125669	126247	+	espA	1-579/579	===============	0/0	100	100	ecoli_vf	gi:15804217	Type III secretion system translocator protein EspA
CP089032	126260	127384	+	espD	1-1125/1125	===============	0/0	100	100	ecoli_vf	gi:15804216	Type III secretion system translocator protein EspD pore protein
CP089032	127405	128343	+	espB	1-939/939	===============	0/0	100	100	ecoli_vf	gi:15804215	Type III secretion system translocator protein EspB pore protein
CP089032	128350	128757	+	cesD2	1-408/408	===============	0/0	100	100	ecoli_vf	gi:15804214	chaperone for EspD
CP089032	128793	129014	+	escF	1-222/222	===============	0/0	100	100	ecoli_vf	gi:15804213	Type III secretion system needle filament protein EscF
CP089032	129020	129298	+	escG	1-279/279	===============	0/0	100	100	ecoli_vf	gi:15804212	chaperone for EscF
CP089032	129383	130129	+	espF	1-747/747	===============	0/0	100	100	ecoli_vf	gi:15804211	Type III secretion system effector EspF
CP089032	208436	213202	-	upaG/ehaG	1-4767/4767	===============	0/0	100	100	ecoli_vf	gi:15833734	hypothetical protein
CP089032	324558	325190	+	gadX	1-633/633	===============	0/0	100	98.58	ecoli_vf	SPG000043	gb|ADUM01000070.1|:99762-100394 Escherichia coli 3431 gec3431.assembly.48 whole genome shotgun sequence HTH-type transcriptional regulator gadX
CP089032	334973	335773	-	chuV	1-801/801	===============	0/0	100	98.25	ecoli_vf	gi:26250140	ATP-binding hydrophilic protein ChuV
CP089032	335740	336732	-	chuU	1-993/993	===============	0/0	100	100	ecoli_vf	gi:15804050	putative permease of iron compound ABC transport system
CP089032	336781	337404	-	chuY	1-624/624	===============	0/0	100	100	ecoli_vf	gi:15804049	hypothetical protein
CP089032	337404	337898	-	chuX	1-495/495	===============	0/0	100	100	ecoli_vf	gi:15804048	hypothetical protein
CP089032	337911	339248	-	chuW	1-1338/1338	===============	0/0	100	100	ecoli_vf	gi:15804047	coproporphyrinogen III oxidase
CP089032	339268	340260	-	chuT	1-993/993	===============	0/0	100	99.09	ecoli_vf	gi:218707131	putative periplasmic binding protein
CP089032	340865	342847	+	chuA	1-1983/1983	===============	0/0	100	99.95	ecoli_vf	gi:15804044	outer membrane heme/hemoglobin receptor
CP089032	342896	343924	+	chuS	1-1029/1029	===============	0/0	100	100	ecoli_vf	gi:15833633	hypothetical protein
CP089032	499380	500618	+	hofq	1-1239/1239	===============	0/0	100	100	ecoli_vf	SPG000051	Outer membrane secretin Adherence Hemorrhagic coli pilus
CP089032	680858	681742	+	ECS88_3547	1-885/885	===============	0/0	100	99.77	ecoli_vf	gi:218560235	lipoprotein NlpI
CP089032	866954	867628	-	nleE	1-675/675	===============	0/0	100	100	ecoli_vf	gi:15803521	Type III secretion system effector NleE
CP089032	867677	868666	-	nleB1	1-990/990	===============	0/0	100	100	ecoli_vf	gi:15803520	Type III secretion system effector nleB1
CP089032	869274	870923	-	espL2	1-1650/1650	===============	0/0	100	100	ecoli_vf	gi:15833109	enterotoxin
CP089032	895694	896674	+	yggr	1-981/981	===============	0/0	100	99.9	ecoli_vf	SPG000074	Retraction ATPase Adherence Hemorrhagic coli pilus
CP089032	996872	997051	+	pkgA	1-180/180	===============	0/0	100	100	ecoli_vf	gi:15832989	hypothetical protein
CP089032	997397	998146	+	eivF	1-750/750	===============	0/0	100	100	ecoli_vf	gi:15832988	EivF
CP089032	998143	999846	+	eivG	1-1704/1704	===============	0/0	100	100	ecoli_vf	gi:15832987	EivG
CP089032	999851	1000996	+	eivE	1-1146/1146	===============	0/0	100	100	ecoli_vf	gi:15832986	EivE
CP089032	1000989	1003049	+	eivA	1-2061/2061	===============	0/0	100	99.95	ecoli_vf	gi:15832985	EivA
CP089032	1003054	1004373	+	eivC	1-1320/1320	===============	0/0	100	100	ecoli_vf	gi:15832984	ATP synthase SpaL
CP089032	1004486	1004821	+	eivI	1-336/336	===============	0/0	100	100	ecoli_vf	gi:15832983	EivI
CP089032	1004799	1005032	+	ECs3728	1-234/234	===============	0/0	100	100	ecoli_vf	gi:15832982	hypothetical protein
CP089032	1005057	1005674	+	eivJ	1-618/618	===============	0/0	100	100	ecoli_vf	gi:15832981	EivJ
CP089032	1005634	1006620	+	epaO	1-987/987	===============	0/0	100	100	ecoli_vf	gi:15832980	surface presentation of antigens protein SpaO
CP089032	1006610	1007275	+	epaP	1-666/666	===============	0/0	100	100	ecoli_vf	gi:15832979	surface presentation of antigens protein SpaP
CP089032	1007286	1007546	+	epaQ	1-261/261	===============	0/0	100	100	ecoli_vf	gi:15832978	EpaQ
CP089032	1007533	1008000	+	epaR	1-468/468	===============	0/0	100	100	ecoli_vf	VFG042210	-
CP089032	1008324	1009445	+	epaS	1-1122/1122	===============	0/0	100	100	ecoli_vf	gi:15832975	surface presentation of antigens protein SpaS
CP089032	1009802	1010302	-	etrA	1-501/501	===============	0/0	100	100	ecoli_vf	gi:15832974	transcriptional regulator
CP089032	1011006	1011740	+	eprH	1-735/735	===============	0/0	100	100	ecoli_vf	gi:15832973	EprH
CP089032	1011754	1011993	+	eprI	1-240/240	===============	0/0	100	100	ecoli_vf	gi:15832972	EprI
CP089032	1012013	1012345	+	eprJ	1-333/333	===============	0/0	100	100	ecoli_vf	gi:15832971	EprJ
CP089032	1012342	1013076	+	eprK	1-735/735	===============	0/0	100	100	ecoli_vf	gi:15832970	EprK
CP089032	1013092	1013673	+	orgA	1-582/582	===============	0/0	100	100	ecoli_vf	gi:15832969	hypothetical protein
CP089032	1013892	1014323	+	orgB	1-432/432	===============	0/0	100	100	ecoli_vf	gi:15832967	hypothetical protein
CP089032	1014546	1015178	+	ECs3712	1-633/633	===============	0/0	100	100	ecoli_vf	gi:15832966	hypothetical protein
CP089032	1015223	1015700	-	b2854	1-477/477	========/======	2022-01-01	100	94.35	ecoli_vf	SPG000125	Putative lytic transglycosylase Adherence Hemorrhagic coli pilus
CP089032	1016170	1017546	-	ygeH	1-1377/1377	===============	0/0	100	100	ecoli_vf	gi:15832963	transcriptional regulator
CP089032	1017880	1018371	-	ygeG	1-492/492	===============	0/0	100	100	ecoli_vf	gi:15832962	hypothetical protein
CP089032	1045703	1046173	+	ppda	1-471/471	===============	0/0	100	100	ecoli_vf	SPG000131	Pilin-like protein minor pilin or pseudo pilin Adherence Hemorrhagic coli pilus
CP089032	1046164	1046727	+	ppdb	1-564/564	===============	0/0	100	99.82	ecoli_vf	SPG000112	Pilin-like protein minor pilin or pseudo pilin Adherence Hemorrhagic coli pilus
CP089032	1046724	1047131	+	ygdb	1-408/408	===============	0/0	100	100	ecoli_vf	SPG000137	Pilin-like protein minor pilin or pseudo pilin Adherence Hemorrhagic coli pilus
CP089032	1047116	1047439	+	ppdc	1-324/324	===============	0/0	100	99.69	ecoli_vf	SPG000140	Pilin-like protein minor pilin or pseudopilin Adherence Hemorrhagic coli pilus
CP089032	1251945	1252424	+	nleG6-3	1-480/480	===============	0/0	100	100	ecoli_vf	gi:15803146	hypothetical protein
CP089032	1252554	1253612	-	espW	1-1059/1059	===============	0/0	100	100	ecoli_vf	gi:15803145	Type III secretion system effector EspW
CP089032	1253691	1254341	-	nleG8-2	1-651/651	===============	0/0	100	100	ecoli_vf	gi:15803144	hypothetical protein
CP089032	1254524	1255114	+	espM2	1-591/591	===============	0/0	100	99.83	ecoli_vf	gi:15803143	Type III secretion system effector EspM2 Rho guanine exchange factor
CP089032	1299640	1301262	-	nadb	1-1623/1623	===============	0/0	100	98.95	ecoli_vf	SPG000049	Escherichia coli str. K-12 substr. MG1655 complete genome
CP089032	1562620	1563579	+	stx2A	1-960/960	===============	0/0	100	100	ecoli_vf	gi:15800960	shiga-like toxin II A subunit encoded by bacteriophage BP-933W
CP089032	1563591	1563860	+	stx2B	1-270/270	===============	0/0	100	100	ecoli_vf	gi:15800961	shiga-like toxin II B subunit encoded by bacteriophage BP-933W
CP089032	1650435	1651430	-	flk	1-996/996	===============	0/0	100	100	ecoli_vf	gi:15802868	flagella biosynthesis regulator
CP089032	1891320	1892276	+	stx1A	1-957/957	===============	0/0	100	99.69	ecoli_vf	gi:260854747	Shiga toxin 1 subunit A
CP089032	1892286	1892555	+	stx1B	1-270/270	===============	0/0	100	100	ecoli_vf	gi:15802645	shiga-like toxin 1 subunit B encoded within prophage CP-933V
CP089032	2028040	2029224	+	wzy	1-1185/1185	===============	0/0	100	99.92	ecoli_vf	SPG000059	O157:H7 Eschericia coli serotype O157:H7 O antigen gene cluster.
CP089032	2031320	2032414	+	rfbe	1-1095/1095	===============	0/0	100	100	ecoli_vf	SPG000064	rfbE(EcO157:H7)=perosamine synthetase homolog
CP089032	2073032	2075179	-	hma	1-2148/2148	===============	0/0	100	99.63	ecoli_vf	gi:26248334	putative outer membrane receptor for iron compound or colicin
CP089032	2143969	2144982	-	tccP	1-1014/1014	===============	0/0	100	100	ecoli_vf	gi:15831969	EspF-like protein
CP089032	2145307	2145960	-	espJ	1-654/654	===============	0/0	100	100	ecoli_vf	gi:15802410	Type III secretion system effector EspJ adenosine diphosphate (ADP) ribosyltransferase
CP089032	2166309	2167094	-	fliR	1-786/786	===============	0/0	100	100	ecoli_vf	gi:15802385	flagellar biosynthesis protein FliR
CP089032	2167102	2167371	-	fliQ	1-270/270	===============	0/0	100	100	ecoli_vf	gi:15802384	flagellar biosynthesis protein FliQ
CP089032	2167381	2168118	-	fliP	1-738/738	===============	0/0	100	100	ecoli_vf	gi:15802383	flagellar biosynthesis protein FliP
CP089032	2168118	2168483	-	fliO	1-366/366	===============	0/0	100	100	ecoli_vf	gi:161367586	flagellar biosynthesis protein FliO
CP089032	2168486	2168899	-	fliN	1-414/414	===============	0/0	100	100	ecoli_vf	gi:15802381	flagellar motor switch protein FliN
CP089032	2168896	2169900	-	fliM	1-1005/1005	===============	0/0	100	99.9	ecoli_vf	gi:15802380	flagellar motor switch protein FliM
CP089032	2169905	2170369	-	fliL	1-465/465	===============	0/0	100	100	ecoli_vf	gi:15802379	flagellar basal body-associated protein FliL
CP089032	2170474	2171601	-	fliK	1-1128/1128	===============	0/0	100	99.73	ecoli_vf	gi:15802378	flagellar hook-length control protein
CP089032	2171598	2172041	-	fliJ	1-444/444	===============	0/0	100	100	ecoli_vf	gi:15802377	flagellar biosynthesis chaperone
CP089032	2172060	2173433	-	fliI	1-1374/1374	===============	0/0	100	100	ecoli_vf	gi:161367587	flagellum-specific ATP synthase
CP089032	2173495	2174181	-	fliH	1-687/687	===============	0/0	100	100	ecoli_vf	gi:161367588	flagellar assembly protein H
CP089032	2174174	2175169	-	fliG	1-996/996	===============	0/0	100	99.9	ecoli_vf	gi:15802374	flagellar motor switch protein G
CP089032	2175162	2176820	-	fliF	1-1659/1659	===============	0/0	100	100	ecoli_vf	gi:15802373	flagellar MS-ring protein
CP089032	2177035	2177349	+	fliE	1-315/315	===============	0/0	100	100	ecoli_vf	gi:15802372	flagellar hook-basal body protein FliE
CP089032	2177698	2178837	+	espR4	1-1140/1140	===============	0/0	100	100	ecoli_vf	gi:15802370	Type III secretion system effector espR4
CP089032	2179656	2180795	+	espR3	1-1140/1140	===============	0/0	100	100	ecoli_vf	gi:209397909	hypothetical protein
CP089032	2185934	2186299	-	fliT	1-366/366	===============	0/0	100	100	ecoli_vf	gi:15802361	flagellar biosynthesis protein FliT
CP089032	2186299	2186709	-	fliS	1-411/411	===============	0/0	100	99.51	ecoli_vf	gi:15802360	flagellar protein FliS
CP089032	2186734	2188131	-	fliD	1-1398/1398	===============	0/0	100	100	ecoli_vf	gi:15802359	flagellar capping protein
CP089032	2188397	2190154	+	fliC	1-1758/1758	===============	0/0	100	99.94	ecoli_vf	gi:15802358	flagellin
CP089032	2190474	2191193	+	fliA	1-720/720	===============	0/0	100	100	ecoli_vf	gi:15802357	flagellar biosynthesis sigma factor
CP089032	2191203	2191790	+	fliZ	1-588/588	===============	0/0	100	100	ecoli_vf	gi:15802356	flagella biosynthesis protein FliZ
CP089032	2191878	2192678	+	fliY	1-801/801	===============	0/0	100	100	ecoli_vf	gi:15802355	cystine transporter subunit
CP089032	2234400	2234759	+	flhD	1-360/360	===============	0/0	100	100	ecoli_vf	gi:15802304	transcriptional activator FlhD
CP089032	2234762	2235340	+	flhC	1-579/579	===============	0/0	100	100	ecoli_vf	gi:15802303	transcriptional activator FlhC
CP089032	2235467	2236354	+	motA	1-888/888	===============	0/0	100	100	ecoli_vf	gi:15802302	flagellar motor protein MotA
CP089032	2236351	2237277	+	motB	1-927/927	===============	0/0	100	100	ecoli_vf	gi:15802301	flagellar motor protein MotB
CP089032	2237282	2239246	+	cheA	1-1965/1965	===============	0/0	100	99.95	ecoli_vf	gi:15802300	chemotaxis protein CheA
CP089032	2239267	2239770	+	cheW	1-504/504	===============	0/0	100	99.6	ecoli_vf	gi:15802299	purine-binding chemotaxis protein
CP089032	2239913	2241574	+	tar/cheM	1-1662/1662	===============	0/0	100	99.94	ecoli_vf	gi:15802298	methyl-accepting chemotaxis protein II
CP089032	2243240	2244100	+	cheR	1-861/861	===============	0/0	100	100	ecoli_vf	gi:15802296	chemotaxis methyltransferase CheR
CP089032	2244103	2245152	+	cheB	1-1050/1050	===============	0/0	100	99.81	ecoli_vf	gi:15802295	chemotaxis-specific methylesterase
CP089032	2245167	2245556	+	cheY	1-390/390	===============	0/0	100	99.74	ecoli_vf	gi:15802294	chemotaxis regulatory protein CheY
CP089032	2245567	2246211	+	cheZ	1-645/645	===============	0/0	100	100	ecoli_vf	gi:15802293	chemotaxis regulator CheZ
CP089032	2246413	2247561	+	flhB	1-1149/1149	===============	0/0	100	99.91	ecoli_vf	gi:15802292	flagellar biosynthesis protein FlhB
CP089032	2247554	2249632	+	flhA	1-2079/2079	===============	0/0	100	100	ecoli_vf	gi:15802291	flagellar biosynthesis protein FlhA
CP089032	2249632	2250024	+	flhE	1-393/393	===============	0/0	100	100	ecoli_vf	gi:15802290	flagellar protein
CP089032	2411144	2413042	-	espL1	1-1899/1899	===============	0/0	100	100	ecoli_vf	gi:15831681	hypothetical protein
CP089032	2604471	2605046	+	nleG2-4	1-576/576	===============	0/0	100	99.83	ecoli_vf	gi:291282654	hypothetical protein
CP089032	2605695	2606407	+	nleG7	1-714/714	========/======	2022-01-01	99.86	99.44	ecoli_vf	gi:260855699	T3SS effector NleG
CP089032	2609724	2609838	+	astA	3-117/117	===============	0/0	98.29	90.44	ecoli_vf	gi:7649755	heat-stable enterotoxin 1
CP089032	2655195	2655770	+	nleG2-3	1-576/576	===============	0/0	100	100	ecoli_vf	gi:15801586	hypothetical protein
CP089032	2655843	2656472	+	nleG6-2	1-630/630	===============	0/0	100	100	ecoli_vf	gi:15831409	hypothetical protein
CP089032	2656554	2657195	+	nleG5-2	1-642/642	===============	0/0	100	100	ecoli_vf	gi:15801588	hypothetical protein
CP089032	2701486	2702049	+	Z2200	1-564/564	===============	0/0	100	99.82	ecoli_vf	gi:15801631	putative major fimbrial subunit
CP089032	2702401	2703120	+	Z2201	1-720/720	===============	0/0	100	100	ecoli_vf	gi:15801632	putative fimbrial chaperone protein
CP089032	2703162	2705813	+	Z2203	1-2652/2652	===============	0/0	100	100	ecoli_vf	gi:15801633	putative fimbrial usher protein
CP089032	2705827	2706357	+	Z2204	1-531/531	===============	0/0	100	100	ecoli_vf	gi:15801634	putative fimbrial-like protein
CP089032	2747080	2748338	+	espR2	1-1257/1257	========/======	2022-01-02	100	99.84	ecoli_vf	SPG000044	gb|AIFJ01000038.1|:95193-96449 Escherichia coli DEC3F gecDEC3F.contig.37_1 whole genome shotgun sequence leucine Rich Repeat family protein
CP089032	2748401	2749660	+	espR1	1-1260/1260	===============	0/0	100	100	ecoli_vf	gi:15801668	Type III secretion system effector espR1
CP089032	2767424	2769568	-	aec15	1-2145/2145	===============	0/0	100	99.95	ecoli_vf	gi:254793002	hypothetical protein
CP089032	2841143	2841784	-	nleG5-1	1-642/642	===============	0/0	100	100	ecoli_vf	gi:15801754	hypothetical protein
CP089032	2841866	2842495	-	nleG6-1	1-630/630	===============	0/0	100	100	ecoli_vf	gi:15801755	hypothetical protein
CP089032	2842568	2843143	-	nleG2-2	1-576/576	===============	0/0	100	100	ecoli_vf	gi:15831248	hypothetical protein
CP089032	3046984	3047574	-	espM1	1-591/591	===============	0/0	100	100	ecoli_vf	gi:15801928	Type III secretion system effector EspM1 Rho guanine exchange factor
CP089032	3047758	3048405	+	nleG-1	1-648/648	===============	0/0	100	100	ecoli_vf	gi:15801929	hypothetical protein
CP089032	3049104	3049394	+	espO1-2	1-291/291	===============	0/0	100	99.66	ecoli_vf	gi:260868027	T3SS secreted effector EspO
CP089032	3052496	3052592	+	east1	21-117/117	..=============	0/0	82.91	97.94	ecoli_vf	gi:619726923	EAST1
CP089032	3053012	3053581	-	nleF	1-570/570	===============	0/0	100	100	ecoli_vf	gi:15801937	Type III secretion system effector NleF caspase inhibitor
CP089032	3053647	3054558	-	nleH2	1-912/912	===============	0/0	100	100	ecoli_vf	gi:15801938	Type III secretion system effector NleH2
CP089032	3056385	3057710	+	nleA	1-1326/1326	===============	0/0	100	100	ecoli_vf	gi:15801940	Type III secretion system effector NleA
CP089032	3090273	3091031	-	paa	1-759/759	===============	0/0	100	100	ecoli_vf	gi:15801498	outer membrane adhesin Paa
CP089032	3187230	3188285	+	hlyE	1-1056/1056	===============	0/0	100	100	ecoli_vf	gi:209398688	hemolysin E
CP089032	3197124	3198077	+	ompt	1-954/954	===============	0/0	100	98.64	ecoli_vf	SPG000077	E. coli ompT gene for outer membrane protease.
CP089032	3231105	3231405	+	iss2	8-308/309	===============	0/0	97.41	88.7	ecoli_vf	SPG000143	Escherichia coli Iss (iss) gene complete cds.
CP089032	3269743	3271104	+	espK	1-1362/1362	===============	0/0	100	100	ecoli_vf	gi:15801299	Type III secretion system effector EspK
CP089032	3271165	3271440	+	espO1-1	1-276/276	===============	0/0	100	100	ecoli_vf	gi:15830821	hypothetical protein
CP089032	3273749	3277150	-	espN	1-3402/3402	===============	0/0	100	100	ecoli_vf	gi:15830815	hypothetical protein
CP089032	3277741	3280089	-	espX7	1-2349/2349	===============	0/0	100	100	ecoli_vf	gi:15830814	secreted effector protein
CP089032	3359164	3360117	-	flgL	1-954/954	===============	0/0	100	100	ecoli_vf	gi:15801200	flagellar hook-associated protein FlgL
CP089032	3360129	3361772	-	flgK	1-1644/1644	===============	0/0	100	99.88	ecoli_vf	gi:15801199	flagellar hook-associated protein FlgK
CP089032	3361838	3362779	-	flgJ	1-942/942	===============	0/0	100	100	ecoli_vf	gi:15801198	flagellar rod assembly protein/muramidase FlgJ
CP089032	3362779	3363876	-	flgI	1-1098/1098	===============	0/0	100	100	ecoli_vf	gi:15801197	flagellar basal body P-ring protein
CP089032	3363888	3364586	-	flgH	1-699/699	===============	0/0	100	100	ecoli_vf	gi:15801196	flagellar basal body L-ring protein
CP089032	3364639	3365421	-	flgG	1-783/783	===============	0/0	100	99.87	ecoli_vf	gi:15801195	flagellar basal body rod protein FlgG
CP089032	3365559	3366314	-	flgF	1-756/756	===============	0/0	100	100	ecoli_vf	gi:15801194	flagellar basal body rod protein FlgF
CP089032	3366334	3367539	-	flgE	1-1206/1206	===============	0/0	100	99.92	ecoli_vf	gi:15801193	flagellar hook protein FlgE
CP089032	3367564	3368259	-	flgD	1-696/696	===============	0/0	100	99.71	ecoli_vf	gi:15801192	flagellar basal body rod modification protein
CP089032	3368271	3368675	-	flgC	1-405/405	===============	0/0	100	100	ecoli_vf	gi:15801191	flagellar basal body rod protein FlgC
CP089032	3368679	3369095	-	flgB	1-417/417	===============	0/0	100	100	ecoli_vf	gi:15801190	flagellar basal body rod protein FlgB
CP089032	3369250	3369909	+	flgA	1-660/660	===============	0/0	100	100	ecoli_vf	gi:15801189	flagellar basal body P-ring biosynthesis protein FlgA
CP089032	3370283	3370699	+	flgN	1-417/417	===============	0/0	100	100	ecoli_vf	gi:15801187	flagella synthesis protein FlgN
CP089032	3394822	3395154	-	csgC	1-333/333	===============	0/0	100	100	ecoli_vf	gi:15801160	putative autoagglutination protein
CP089032	3395213	3395671	-	csgA	1-459/459	===============	0/0	100	100	ecoli_vf	gi:15801159	cryptic curlin major subunit
CP089032	3395712	3396194	-	csgB	1-483/483	===============	0/0	100	99.59	ecoli_vf	VFG045792	minor curlin subunit CsgB
CP089032	3396921	3397571	+	csgD	1-651/651	===============	0/0	100	100	ecoli_vf	gi:15801157	DNA-binding transcriptional regulator CsgD
CP089032	3397576	3397965	+	csgE	1-390/390	===============	0/0	100	100	ecoli_vf	gi:15801156	curli assembly protein CsgE
CP089032	3397990	3398406	+	csgF	1-417/417	===============	0/0	100	99.76	ecoli_vf	gi:15801155	curli assembly protein CsgF
CP089032	3398433	3399266	+	csgG	1-834/834	===============	0/0	100	100	ecoli_vf	gi:15801154	curli production assembly/transport component 2nd curli operon
CP089032	3412258	3415275	-	cah	1-3018/3018	===============	0/0	100	100	ecoli_vf	gi:15801137	putative adhesin
CP089032	3438797	3440887	+	c3610	1-2091/2091	===============	0/0	100	99.67	ecoli_vf	gi:26249445	bifunctional enterobactin receptor/adhesin protein
CP089032	3441479	3441787	-	tlra	1-309/309	===============	0/0	100	100	ecoli_vf	SPG000144	Escherichia coli O157:H7 adhesin (iha) putative tellurium resistance protein A (tlrA) putative tellurium resistance protein B (tlrB) putative tellurium resistance protein C (tlrC) and putative tellurium resistance protein D (tlpD) genes complete cds.
CP089032	3473019	3473627	-	trat	124-732/732	..=============	0/0	83.2	80.13	ecoli_vf	SPG000097	Plasmid R100 (from E.coli) complement resistance (traT) gene.
CP089032	3585303	3585603	+	iss2	8-308/309	===============	0/0	97.41	89.7	ecoli_vf	SPG000143	Escherichia coli Iss (iss) gene complete cds.
CP089032	3592289	3592558	-	stx2B	1-270/270	===============	0/0	100	100	ecoli_vf	gi:15800961	shiga-like toxin II B subunit encoded by bacteriophage BP-933W
CP089032	3592570	3593529	-	stx2A	1-960/960	===============	0/0	100	100	ecoli_vf	gi:15800960	shiga-like toxin II A subunit encoded by bacteriophage BP-933W
CP089032	3649853	3650035	+	espV	1-183/183	===============	0/0	100	100	ecoli_vf	gi:15800892	hypothetical protein
CP089032	3650351	3651222	+	tccP2	1-873/894	========/======	2022-01-01	97.54	99.77	ecoli_vf	SPG000001	AB253557.1 Escherichia coli O157:H7 tccP2 gene for type III secreted effector protein complete cds isolate: 980938
CP089032	3711112	3712152	+	Z1307	1-1041/1041	===============	0/0	100	100	ecoli_vf	gi:15800816	outer membrane protein A
CP089032	3726508	3727244	-	ycbF	1-738/738	========/======	2022-01-01	99.86	99.86	ecoli_vf	gi:15804987	putativi pili assembly chaperone
CP089032	3727210	3727773	-	ycbV	1-564/564	===============	0/0	100	99.82	ecoli_vf	gi:15800803	putative fimbrial-like protein
CP089032	3727733	3728209	-	ycbU	1-477/477	===============	0/0	100	100	ecoli_vf	gi:15800802	hypothetical protein
CP089032	3728378	3729358	-	ycbT	1-981/981	===============	0/0	100	100	ecoli_vf	gi:15800801	fimbrial protein
CP089032	3729349	3731948	-	ycbS	1-2601/2601	========/======	2022-01-01	99.96	99.96	ecoli_vf	gi:15804976	PapC-like porin protein involved in fimbrial biogenesis
CP089032	3731973	3732674	-	ycbR	1-702/702	===============	0/0	100	100	ecoli_vf	gi:15800800	putative chaperone
CP089032	3732757	3733305	-	ycbQ	1-549/549	===============	0/0	100	100	ecoli_vf	gi:15800799	putative fimbrial-like protein
CP089032	3840652	3841383	+	artj	1-732/732	===============	0/0	100	91.8	ecoli_vf	SPG000096	E.coli artP artI artQ artM and artJ genes.
CP089032	3912598	3914610	-	espX2	1-2013/2013	===============	0/0	100	99.95	ecoli_vf	gi:15800550	Type III secretion system effector EspX2
CP089032	3940532	3941230	-	nleD	1-699/699	===============	0/0	100	100	ecoli_vf	gi:15830104	hypothetical protein
CP089032	3941461	3942342	-	nleH1	1-882/882	===============	0/0	100	100	ecoli_vf	gi:15800522	Type III secretion system effector NleH1
CP089032	3943170	3944162	-	nleC	1-993/993	===============	0/0	100	100	ecoli_vf	gi:15800521	Type III secretion system effector NleC zinc metalloprotease
CP089032	3944223	3945203	-	nleB2	1-981/981	===============	0/0	100	100	ecoli_vf	gi:15800520	Type III secretion system effector NleB2
CP089032	4002814	4003857	-	nada	1-1044/1044	===============	0/0	100	98.47	ecoli_vf	SPG000048	Escherichia coli str. K-12 substr. MG1655 complete genome
CP089032	4159039	4159785	-	entA	1-747/747	===============	0/0	100	96.12	ecoli_vf	gi:26246575	23-dihydro-23-dihydroxybenzoate dehydrogenase
CP089032	4159785	4160642	-	entB	1-858/858	===============	0/0	100	98.14	ecoli_vf	gi:26246574	isochorismatase
CP089032	4160656	4162266	-	entE	1-1611/1611	===============	0/0	100	95.41	ecoli_vf	gi:26246573	23-dihydroxybenzoate-AMP ligase component of enterobactin synthase multienzyme complex
CP089032	4162276	4163463	-	entC	1-1188/1188	===============	0/0	100	98.15	ecoli_vf	gi:26246572	isochorismate synthase 1
CP089032	4163640	4164596	+	fepB	1-957/957	===============	0/0	100	97.6	ecoli_vf	gi:26246571	ferrienterobactin ABC transporter periplasmic binding protein
CP089032	4164600	4165850	-	entS	1-1251/1251	===============	0/0	100	96.4	ecoli_vf	gi:26246570	enterobactin exporter iron-regulated
CP089032	4165949	4166965	+	fepD	1-1017/1017	===============	0/0	100	96.66	ecoli_vf	gi:26246569	ferrienterobactin ABC transporter permease
CP089032	4166962	4167954	+	fepG	1-993/993	===============	0/0	100	94.16	ecoli_vf	gi:26246568	iron-enterobactin ABC transporter permease
CP089032	4167951	4168766	+	fepC	1-816/816	===============	0/0	100	96.32	ecoli_vf	gi:26246567	ferrienterobactin ABC transporter ATPase
CP089032	4168763	4169896	-	fepE	1-1134/1134	===============	0/0	100	94.53	ecoli_vf	gi:26246566	ferric enterobactin transport protein FepE
CP089032	4170140	4173993	-	entF	1-3854/3882	========/======	2022-02-02	99.25	95.72	ecoli_vf	gi:26246565	enterobactin synthase multienzyme complex component ATP-dependent
CP089032	4174211	4175413	-	fes	1-1203/1203	===============	0/0	100	96.76	ecoli_vf	gi:26246563	enterobactin/ferric enterobactin esterase
CP089032	4175656	4177896	+	fepA	1-2241/2241	===============	0/0	100	96.88	ecoli_vf	gi:26246561	ferrienterobactin outer membrane transporter
CP089032	4177921	4178691	+	entD	1-771/771	===============	0/0	100	94.29	ecoli_vf	gi:26246560	phosphopantetheinyl transferase component of enterobactin synthase multienzyme complex
CP089032	4190164	4191546	-	ibeB	1-1383/1383	===============	0/0	100	100	ecoli_vf	gi:15800285	copper/silver efflux system outer membrane protein CusC
CP089032	4366389	4367960	+	espY3	1-1572/1572	===============	0/0	100	100	ecoli_vf	gi:15800148	Type III secretion system effector EspY3
CP089032	4415300	4418242	-	ehaB	1-2943/2943	===============	0/0	100	100	ecoli_vf	gi:15829678	flagellin structural protein
CP089032	4524095	4528144	-	ehaA	1-4050/4050	===============	0/0	100	100	ecoli_vf	gi:15800037	beta-barrel outer membrane protein
CP089032	4549628	4553881	-	eaeH	1-4254/4254	===============	0/0	100	99.98	ecoli_vf	gi:15800012	adhesin
CP089032	4564068	4564658	+	ecpR	1-591/591	===============	0/0	100	100	ecoli_vf	gi:15799999	regulator protein EcpR
CP089032	4564704	4565320	+	ecpA	3-618/618	========/======	2022-01-01	99.68	97.57	ecoli_vf	gi:91209355	MatB precursor
CP089032	4565329	4566046	+	ecpB	1-717/717	========/======	2022-01-01	100	97.91	ecoli_vf	gi:110640560	hypothetical protein YagY precursor
CP089032	4566072	4568597	+	ecpC	1-2526/2526	===============	0/0	100	100	ecoli_vf	gi:15799996	E. coli common pilus usher EcpC
CP089032	4568587	4570230	+	ecpD	1-1644/1644	===============	0/0	100	100	ecoli_vf	gi:15799995	polymerized tip adhesin of ECP fibers
CP089032	4570154	4570909	+	ecpE	1-756/756	===============	0/0	100	100	ecoli_vf	gi:15799994	E. coli common pilus chaperone EcpE
CP089032	4642141	4644282	-	vgrG	1-2142/2142	===============	0/0	100	99.95	ecoli_vf	gi:15799916	hypothetical protein
CP089032	4644492	4645010	-	hcp	1-519/519	===============	0/0	100	100	ecoli_vf	gi:15799915	hypothetical protein
CP089032	4645137	4645280	-	Z0265	1-144/144	===============	0/0	100	100	ecoli_vf	gi:15799914	hypothetical protein
CP089032	4645707	4646207	+	aec17	1-501/501	===============	0/0	100	100	ecoli_vf	gi:15799913	hypothetical protein
CP089032	4646242	4646466	+	Z0263	1-225/225	===============	0/0	100	100	ecoli_vf	gi:15799912	hypothetical protein
CP089032	4646517	4647992	+	aec18	1-1476/1476	===============	0/0	100	99.8	ecoli_vf	gi:410484140	hypothetical protein
CP089032	4647999	4648412	+	aec19	1-414/414	===============	0/0	100	100	ecoli_vf	gi:15799910	hypothetical protein
CP089032	4648416	4650266	+	ECs0229	1-1851/1851	===============	0/0	100	100	ecoli_vf	gi:15829483	hypothetical protein
CP089032	4650230	4651312	+	aec22	1-1083/1083	===============	0/0	100	100	ecoli_vf	gi:15799908	hypothetical protein
CP089032	4651316	4652617	+	aec23	1-1302/1302	===============	0/0	100	100	ecoli_vf	gi:15799907	hypothetical protein
CP089032	4652614	4653138	+	aec24	1-525/525	===============	0/0	100	100	ecoli_vf	gi:15799906	hypothetical protein
CP089032	4653141	4654472	+	aec25	1-1332/1332	===============	0/0	100	100	ecoli_vf	gi:15799905	hypothetical protein
CP089032	4654477	4655238	+	aec26	1-762/762	===============	0/0	100	100	ecoli_vf	gi:15799904	hypothetical protein
CP089032	4655247	4658018	+	clpV	1-2772/2772	===============	0/0	100	100	ecoli_vf	gi:15799903	protease
CP089032	4658015	4658758	+	aec28	1-744/744	===============	0/0	100	100	ecoli_vf	gi:15799902	hypothetical protein
CP089032	4658763	4660174	+	aec29	1-1413/1413	========/======	2022-01-01	99.93	99.93	ecoli_vf	gi:291281040	ImpA domain protein
CP089032	4660193	4663745	+	aec30	1-3525/3525	========/======	2022-01-28	100	99.21	ecoli_vf	gi:387505144	hypothetical protein
CP089032	4663666	4665165	+	aec31	1-1500/1500	===============	0/0	100	100	ecoli_vf	gi:291281038	ImpA domain protein
CP089032	4665131	4665610	+	aec32	1-480/480	===============	0/0	100	100	ecoli_vf	gi:15799897	hypothetical protein
CP089032	4787105	4787545	+	ppdD	1-441/441	===============	0/0	100	100	ecoli_vf	gi:15799792	putative major pilin subunit
CP089032	4787555	4788940	+	hofB	1-1386/1386	===============	0/0	100	100	ecoli_vf	gi:15799791	hypothetical protein
CP089032	4788930	4790132	+	hofC	1-1203/1203	===============	0/0	100	100	ecoli_vf	gi:15799790	type IV pilin biogenesis protein
CP089032	4827903	4828472	-	espY2	1-570/570	===============	0/0	100	100	ecoli_vf	gi:15799753	Type III secretion system effector EspY2
CP089032	4844942	4845694	-	espY1	1-753/753	===============	0/0	100	100	ecoli_vf	gi:15799741	Type III secretion system effector EspY1
CP089032	4884393	4885814	+	espX1	1-1422/1422	===============	0/0	100	100	ecoli_vf	gi:15799704	Type III secretion system effector EspX1
CP089032	4981123	4983318	+	espX6	1-2196/2196	===============	0/0	100	100	ecoli_vf	gi:15804911	Type III secretion system effector EspX6
CP089032	5002982	5003884	-	fimH	1-903/903	===============	0/0	100	100	ecoli_vf	gi:15804895	minor fimbrial subunit D-mannose specific adhesin
CP089032	5003904	5004407	-	fimG	1-504/504	===============	0/0	100	100	ecoli_vf	gi:15804894	fimbrial morphology
CP089032	5004420	5004950	-	fimF	1-531/531	===============	0/0	100	100	ecoli_vf	gi:15804893	fimbrial morphology
CP089032	5004960	5007596	-	fimD	1-2637/2637	===============	0/0	100	100	ecoli_vf	gi:15834530	FimD
CP089032	5007663	5008388	-	fimC	1-726/726	===============	0/0	100	100	ecoli_vf	gi:15804891	periplasmic chaperone required for type 1 fimbriae
CP089032	5008425	5009072	-	fimI	1-648/648	===============	0/0	100	100	ecoli_vf	gi:15834528	FimI
CP089032	5009029	5009577	-	fimA	1-549/549	===============	0/0	100	100	ecoli_vf	gi:209396019	type-1 fimbrial protein-like protein
CP089032	5010042	5010638	-	fimE	1-597/597	===============	0/0	100	100	ecoli_vf	gi:15804888	recombinase involved in phase variation; regulator for fimA
CP089032	5011116	5011718	-	fimB	1-603/603	===============	0/0	100	100	ecoli_vf	gi:15804887	recombinase involved in phase variation; regulator for fimA
CP089032	5194386	5196561	+	cadA	1-2176/2176	===============	0/0	100	99.31	ecoli_vf	SPG000027	gb|AY319765.1|:1081-3256 Escherichia coli cadBA operon partial sequence
CP089032	5271272	5272564	+	espX5	1-1293/1293	===============	0/0	100	100	ecoli_vf	gi:15804658	Type III secretion system effector EspX5
CP089032	5302026	5303606	-	espX4	1-1581/1581	===============	0/0	100	100	ecoli_vf	gi:15804631	Type III secretion system effector EspX4
CP089032	5337844	5340030	+	espL4	1-2187/2187	===============	0/0	100	100	ecoli_vf	gi:15804603	Type III secretion system effector EspL4
CP089032	5411585	5413318	+	ibeC	1-1734/1734	===============	0/0	100	100	ecoli_vf	gi:15834138	hypothetical protein
CP089032	5589079	5590507	+	aslA	1-1428/1428	========/======	2022-01-01	100	93.91	ecoli_vf	gi:9965749	putative arylsulfatase

## Sheet: 6535wt_pO157
SEQUENCE	START	END	STRAND	GENE	COVERAGE	COVERAGE_MAP	GAPS	%COVERAGE	%IDENTITY	DATABASE	ACCESSION	PRODUCT
CP089033	4332	6542	+	katp	1-2211/2211	===============	0/0	100	100	ecoli_vf	SPG000026	E.coli 0157:H7 katP gene for EHEC-catalase/peroxidase.
CP089033	8201	12103	+	espP	1-3903/3903	===============	0/0	100	100	ecoli_vf	gi:75994466	autotransporter serine protease
CP089033	16299	18020	+	ibeC	1-1722/1722	===============	0/0	100	100	ecoli_vf	gi:75994474	hypothetical protein
CP089033	20003	22699	+	stcE	1-2697/2697	===============	0/0	100	100	ecoli_vf	gi:75994477	metalloprotease
CP089033	22786	23661	+	etpC	1-876/876	===============	0/0	100	100	ecoli_vf	gi:75994478	type II secretion protein
CP089033	23701	25629	+	etpD	1-1929/1929	===============	0/0	100	100	ecoli_vf	gi:75994479	type II secretion protein
CP089033	25629	27134	+	etpE	1-1506/1506	===============	0/0	100	100	ecoli_vf	gi:75994480	type II secretion protein
CP089033	27136	28359	+	etpF	1-1224/1224	===============	0/0	100	100	ecoli_vf	gi:75994481	type II secretion protein
CP089033	28390	28824	+	etpG	1-435/435	===============	0/0	100	100	ecoli_vf	gi:75994482	type II secretion protein
CP089033	28821	29375	+	etpH	1-555/555	===============	0/0	100	100	ecoli_vf	gi:75994483	type II secretion protein
CP089033	29372	29737	+	etpI	1-366/366	===============	0/0	100	100	ecoli_vf	gi:75994484	type II secretion protein
CP089033	29734	30333	+	etpJ	1-600/600	===============	0/0	100	100	ecoli_vf	gi:75994485	type II secretion protein
CP089033	30330	31307	+	etpK	1-978/978	===============	0/0	100	100	ecoli_vf	gi:75994486	type II secretion protein
CP089033	31241	32518	+	etpL	1-1278/1278	===============	0/0	100	100	ecoli_vf	gi:75994487	type II secretion protein
CP089033	32505	33017	+	etpM	1-513/513	===============	0/0	100	100	ecoli_vf	gi:75994488	type II secretion protein
CP089033	33075	33908	+	etpN	1-834/834	===============	0/0	100	100	ecoli_vf	gi:75994489	type II secretion protein
CP089033	34000	34401	+	etpO	1-402/402	===============	0/0	100	100	ecoli_vf	gi:75994490	type II secretion protein
CP089033	36292	36807	+	hlyC	1-516/516	===============	0/0	100	100	ecoli_vf	gi:75994493	hemolysin transport protein
CP089033	36809	39805	+	hlyA	1-2997/2997	===============	0/0	100	100	ecoli_vf	gi:75994494	hemolysin toxin protein
CP089033	39855	41975	+	hlyB	1-2121/2121	===============	0/0	100	100	ecoli_vf	gi:75994495	hemolysin transport protein
CP089033	41979	43418	+	hlyD	1-1440/1440	===============	0/0	100	100	ecoli_vf	gi:75994496	hemolysin transport protein
CP089033	49100	49404	+	ccdb	77-381/381	...============	0/0	80.05	99.67	ecoli_vf	SPG000138	Plasmid KIL19 (from E.coli) cytotoxic protein (ccdB) gene complete cds.
CP089033	75864	85373	+	toxB	1-9510/9510	===============	0/0	100	99.99	ecoli_vf	gi:387885662	toxin B
