# Supplementary material for: Genome Sequence Analysis and Characterization of Shiga Toxin 2 Production by Escherichia coli O157:H7 Strains Associated With a Laboratory Infection
Source: Front Cell Infect Microbiol. 2022 Jun 13;12:888568. doi: 10.3389/fcimb.2022.888568 (PMC9234449; doi:10.3389/fcimb.2022.888568)
Supplement: Supplementary Table 4 — Catalogued core genome SNPs. [file Table_4.xlsx]

## Sheet: core SNPs
molecule	refpos	syn?	ref_EC4115	7386WT	7386Nal	M1300706001A	6535WT	6535Nal	M1300706002	gene_name	gene_start	gene_end	gene_length	pos_in_gene	ref_codon	ref_aa	query_codon	query_aa	product	transition/transversion	dn_ds	snps_per_gene	snps/gene_length
NC_011353	6065	NSYN	T	T	T	T	C	C	C	ECH74115_RS00580	6476	5700	777	412	ACC	T	GCC	A	peroxide stress protein YaaA	transition	0	1	0.001287
NC_011353	6674	NSYN	A	A	A	A	G	G	G	ECH74115_RS00585	7976	6546	1431	1303	TAT	Y	CAT	H	sodium:alanine symporter family protein	transition	0	1	0.000698812
NC_011353	14114	intergenic	T	T	T	T	A	A	A											transversion
NC_011353	14317	NSYN	A	A	A	A	G	G	G	ECH74115_RS00620	14185	15315	1131	133	ACG	T	GCG	A	molecular chaperone DnaJ	transition	0	1	0.000884173
NC_011353	18711	NSYN	C	C	C	C	A	A	A	ECH74115_RS00640	18751	18326	426	41	CGA	R	CTA	L	hypothetical protein	transversion	0	1	0.00234742
NC_011353	18969	SYN	A	A	A	A	G	G	G	ECH74115_RS00645	19169	18960	210	201	GTT	V	GTC	V	hypothetical protein	transition	0	1	0.0047619
NC_011353	19849	NSYN	T	T	T	T	C	C	C	ECH74115_RS00650	21749	19299	2451	1901	TAG	*	TGG	W	fimbrial assembly protein	transition	0	1	0.000407997
NC_011353	46374	intergenic	G	G	G	G	T	T	T											transversion
NC_011353	48268	SYN	G	G	G	G	A	A	A	ECH74115_RS00780	47597	48538	942	672	GAG	E	GAA	E	protein FixB	transition	0	2	0.00212314
NC_011353	48367	SYN	A	A	A	A	G	G	G	ECH74115_RS00780	47597	48538	942	771	CTA	L	CTG	L	protein FixB	transition	0	2	0.00212314
NC_011353	53711	SYN	T	T	T	T	C	C	C	ECH74115_RS00805	52179	54041	1863	1533	GTT	V	GTC	V	glutathione-regulated potassium-efflux system protein KefC	transition	0	1	0.000536769
NC_011353	63123	SYN	G	G	G	G	T	T	T	ECH74115_RS00855	62335	63150	816	789	CTG	L	CTT	L	molecular chaperone DjlA	transversion	0	1	0.00122549
NC_011353	85393	SYN	A	A	A	A	G	G	G	ECH74115_RS00940	85452	84052	1401	60	AAT	N	AAC	N	3-isopropylmalate dehydratase large subunit	transition	0	1	0.000713776
NC_011353	88682	intergenic	C	C	C	C	T	T	T											transition
NC_011353	98871	SYN	C	C	C	C	T	T	T	ECH74115_RS01005	97752	99239	1488	1120	CTG	L	TTG	L	UDP-N-acetylmuramoyl-L-alanyl-D-glutamate--2, 6-diaminopimelate ligase	transition	0	1	0.000672043
NC_011353	110205	SYN	T	T	T	T	G	G	G	ECH74115_RS01055	109891	111042	1152	315	GGT	G	GGG	G	cell division protein FtsZ	transversion	0	1	0.000868056
NC_011353	133881	NSYN	G	G	G	G	A	A	A	ECH74115_RS01165	135613	133760	1854	1733	GCT	A	GTT	V	hypothetical protein	transition	0	1	0.000539374
NC_011353	142565	NSYN	C	C	C	C	T	T	T	ECH74115_RS01195	141436	142986	1551	1130	GCC	A	GTC	V	multicopper oxidase	transition	1	2	0.00128949
NC_011353	142860	SYN	A	A	A	A	C	C	C	ECH74115_RS01195	141436	142986	1551	1425	GTA	V	GTC	V	multicopper oxidase	transversion	1	2	0.00128949
NC_011353	158445	NSYN	C	T	T	T	C	C	C	ECH74115_RS01275	159822	157222	2601	1378	GCG	A	ACG	T	outer membrane usher protein	transition	0	1	0.000384468
NC_011353	160653	intergenic	C	C	C	C	T	T	T											transition
NC_011353	171896	NSYN	C	C	C	C	T	T	T	ECH74115_RS01335	171787	174030	2244	110	CCG	P	CTG	L	TonB-dependent siderophore receptor	transition	0	1	0.000445633
NC_011353	180141	SYN	C	C	C	C	T	T	T	ECH74115_RS01360	179287	180708	1422	855	GGC	G	GGT	G	ClC family H(+)/Cl(-) exchange transporter	transition	0	1	0.000703235
NC_011353	184698	SYN	C	C	C	C	T	T	T	ECH74115_RS01385	183417	184934	1518	1282	CTG	L	TTG	L	deoxyguanosinetriphosphate triphosphohydrolase	transition	0	1	0.000658762
NC_011353	186091	NSYN	T	T	T	T	C	C	C	ECH74115_RS01390	185064	186488	1425	1028	CTG	L	CCG	P	serine endoprotease DegQ	transition	0	1	0.000701754
NC_011353	218072	NSYN	C	C	C	C	T	T	T	ECH74115_RS01530	217616	218161	546	457	CAG	Q	TAG	*	hypothetical protein	transition	0	1	0.0018315
NC_011353	239574	intergenic	C	C	C	C	T	T	T											transition
NC_011353	263702	intergenic	C	C	C	C	T	T	T											transition
NC_011353	264913	NSYN	C	C	C	C	T	T	T	ECH74115_RS01780	264846	266987	2142	68	TCC	S	TTC	F	type IV secretion protein Rhs	transition	1	2	0.000933707
NC_011353	265130	SYN	A	A	A	A	G	G	G	ECH74115_RS01780	264846	266987	2142	285	GTA	V	GTG	V	type IV secretion protein Rhs	transition	1	2	0.000933707
NC_011353	269102	SYN	C	C	C	C	T	T	T	ECH74115_RS01785	267063	271311	4249	2040	GAC	D	GAT	D	type IV secretion protein Rhs	transition	0	7	0.00164745
NC_011353	269843	SYN	T	T	T	T	C	C	C	ECH74115_RS01785	267063	271311	4249	2781	CAT	H	CAC	H	type IV secretion protein Rhs	transition	0	7	0.00164745
NC_011353	269855	SYN	G	G	G	G	C	C	C	ECH74115_RS01785	267063	271311	4249	2793	ACG	T	ACC	T	type IV secretion protein Rhs	transversion	0	7	0.00164745
NC_011353	269864	SYN	G	G	G	G	A	A	A	ECH74115_RS01785	267063	271311	4249	2802	GCG	A	GCA	A	type IV secretion protein Rhs	transition	0	7	0.00164745
NC_011353	269901	NSYN	A	A	A	A	G	G	G	ECH74115_RS01785	267063	271311	4249	2839	ATC	I	GTC	V	type IV secretion protein Rhs	transition	0	7	0.00164745
NC_011353	269906	SYN	T	T	T	T	C	C	C	ECH74115_RS01785	267063	271311	4249	2844	TAT	Y	TAC	Y	type IV secretion protein Rhs	transition	0	7	0.00164745
NC_011353	269948	SYN	T	T	T	T	C	C	C	ECH74115_RS01785	267063	271311	4249	2886	CGT	R	CGC	R	type IV secretion protein Rhs	transition	0	7	0.00164745
NC_011353	273243	NSYN	T	T	T	T	C	C	C	ECH74115_RS01795	272339	273841	1503	905	TTG	L	TCG	S	type IV secretion protein Rhs	transition	0	1	0.000665336
NC_011353	273918	SYN	T	T	T	T	C	C	C	ECH74115_RS01800	273844	274467	624	75	AAT	N	AAC	N	hypothetical protein	transition	0	1	0.00160256
NC_011353	277536	SYN	C	C	C	C	T	T	T	ECH74115_RS01820	276352	278112	1761	1185	AAC	N	AAT	N	type IV secretion protein Rhs	transition	0	1	0.000567859
NC_011353	290344	SYN	G	G	G	G	A	A	A	ECH74115_RS01890	290436	288805	1632	93	AGC	S	AGT	S	flagellar biosynthesis protein FlhA	transition	0	1	0.000612745
NC_011353	290908	SYN	A	A	A	A	G	G	G	ECH74115_RS01895	290384	291274	891	525	GCA	A	GCG	A	putative lateral flagellar export/assembly protein LafU	transition	0	1	0.00112233
NC_011353	291330	intergenic	A	A	A	A	G	G	G											transition
NC_011353	291771	NSYN	G	G	G	G	A	A	A	ECH74115_RS01900	291345	292400	1056	427	GCA	A	ACA	T	DNA polymerase IV	transition	0	1	0.00094697
NC_011353	333521	NSYN	T	T	T	T	G	G	G	ECH74115_RS02180	332752	333879	1128	770	TTC	F	TGC	C	MFS transporter	transversion	0	1	0.000886525
NC_011353	334890	NSYN	A	A	A	A	C	C	C	ECH74115_RS02185	335014	334058	957	125	GTG	V	GGG	G	hypothetical protein	transversion	0	1	0.00104493
NC_011353	337464	NSYN	C	C	C	C	T	T	T	ECH74115_RS02195	338175	337219	957	712	GCC	A	ACC	T	xanthine dehydrogenase	transition	0	1	0.00104493
NC_011353	341813	SYN	G	G	G	G	T	T	T	ECH74115_RS02220	343105	341462	1644	1293	GGC	G	GGA	G	fimbria adhesin EcpD	transversion	0	1	0.000608273
NC_011353	346731	NSYN	C	C	C	C	T	T	T	ECH74115_RS02235	346959	346372	588	229	GGT	G	AGT	S	common pilus major fimbrillin subunit EcpA	transition	1	2	0.00340136
NC_011353	346858	SYN	C	C	C	C	T	T	T	ECH74115_RS02235	346959	346372	588	102	TCG	S	TCA	S	common pilus major fimbrillin subunit EcpA	transition	1	2	0.00340136
NC_011353	347090	NSYN	G	A	A	A	G	G	G	ECH74115_RS02240	347576	347034	543	487	CAT	H	TAT	Y	helix-turn-helix transcriptional regulator	transition	0	1	0.00184162
NC_011353	349466	SYN	C	C	C	C	A	A	A	ECH74115_RS02260	349329	349709	381	138	GCC	A	GCA	A	transposase	transversion	0	1	0.00262467
NC_011353	354989	NSYN	C	C	C	C	T	T	T	ECH74115_RS02290	354907	355833	927	83	GCT	A	GTT	V	LysR family transcriptional regulator	transition	0	1	0.00107875
NC_011353	359819	NSYN	G	G	G	G	T	T	T	ECH74115_RS02305	357811	362064	4254	2009	GGC	G	GTC	V	intimin-like adhesin FdeC	transversion	0	2	0.000470146
NC_011353	361712	NSYN	A	A	A	A	C	C	C	ECH74115_RS02305	357811	362064	4254	3902	AAA	K	ACA	T	intimin-like adhesin FdeC	transversion	0	2	0.000470146
NC_011353	362516	NSYN	A	A	A	A	G	G	G	ECH74115_RS02310	363042	362185	858	527	ATC	I	ACC	T	transcriptional regulator	transition	0	1	0.0011655
NC_011353	369375	NSYN	T	T	T	T	G	G	G	ECH74115_RS02345	368932	370359	1428	444	GAT	D	GAG	E	iron-sulfur cluster-binding protein	transversion	0	1	0.00070028
NC_011353	370865	NSYN	A	A	A	A	C	C	C	ECH74115_RS02350	370352	371047	696	514	ATC	I	CTC	L	lactate utilization protein C	transversion	0	1	0.00143678
NC_011353	372763	NSYN	T	T	T	T	C	C	C	ECH74115_RS02370	373400	372306	1095	638	CAG	Q	CGG	R	adhesin	transition	0	1	0.000913242
NC_011353	375722	NSYN	G	G	G	G	T	T	T	ECH74115_RS02390	376043	375481	563	322	CGC	R	AGC	S	DNA recombinase	transversion	0	1	0.0017762
NC_011353	376374	intergenic	T	T	T	T	C	C	C											transition
NC_011353	376646	intergenic	A	A	A	A	G	G	G											transition
NC_011353	376694	intergenic	G	G	G	G	T	T	T											transversion
NC_011353	378704	SYN	G	G	G	G	A	A	A	ECH74115_RS02400	378791	377103	1689	88	CTG	L	TTG	L	oxygen-dependent choline dehydrogenase	transition	0	1	0.000592066
NC_011353	383396	intergenic	G	G	G	G	A	A	A											transition
NC_011353	395565	intergenic	G	G	G	G	A	A	A											transition
NC_011353	398771	intergenic	A	A	A	A	G	G	G											transition
NC_011353	400230	NSYN	C	C	C	C	T	T	T	ECH74115_RS02485	399972	401456	1485	259	CAG	Q	TAG	*	sugar ABC transporter ATP-binding protein	transition	0	1	0.000673401
NC_011353	401736	SYN	T	T	T	T	C	C	C	ECH74115_RS02490	401449	402420	972	288	GGT	G	GGC	G	ABC transporter permease	transition	0	1	0.00102881
NC_011353	415099	NSYN	A	A	A	A	A	G	G	ECH74115_RS30175	415153	414968	186	55	TGC	C	CGC	R	hypothetical protein	transition	2	3	0.016129
NC_011353	415106	SYN	T	C	C	C	T	C	C	ECH74115_RS30175	415153	414968	186	48	CGA	R	CGG	R	hypothetical protein	transition	2	3	0.016129
NC_011353	415114	NSYN	A	G	G	G	N	G	G	ECH74115_RS30175	415153	414968	186	40	TGG	W	CGG	R	hypothetical protein	transition	2	3	0.016129
NC_011353	415200	intergenic	T	C	C	C	C	C	C											transition
NC_011353	415214	intergenic	C	A	A	A	A	A	A											transversion
NC_011353	421407	NSYN	G	G	G	G	C	C	C	ECH74115_RS02575	420340	421521	1182	1068	AGG	R	AGC	S	cyanate transporter	transversion	0	1	0.000846024
NC_011353	423570	intergenic	A	A	A	A	G	G	G											transition
NC_011353	424744	NSYN	T	T	T	T	C	C	C	ECH74115_RS02590	426680	423606	3075	1937	CAT	H	CGT	R	beta-galactosidase	transition	1	2	0.000650407
NC_011353	425346	SYN	C	C	C	C	T	T	T	ECH74115_RS02590	426680	423606	3075	1335	GTG	V	GTA	V	beta-galactosidase	transition	1	2	0.000650407
NC_011353	434389	SYN	T	T	T	T	C	C	C	ECH74115_RS02630	434314	435123	810	76	TTG	L	CTG	L	2-keto-4-pentenoate hydratase	transition	0	1	0.00123457
NC_011353	436134	NSYN	G	G	G	G	A	A	A	ECH74115_RS02640	436067	437080	1014	68	CGG	R	CAG	Q	4-hydroxy-2-oxovalerate aldolase	transition	0	1	0.000986193
NC_011353	439064	NSYN	G	G	G	G	A	A	A	ECH74115_RS02650	438569	439108	540	496	GAC	D	AAC	N	DUF2058 domain-containing protein	transition	0	1	0.00185185
NC_011353	439898	NSYN	G	G	G	G	T	T	T	ECH74115_RS02655	440066	439233	834	169	CAG	Q	AAG	K	S-formylglutathione hydrolase FrmB	transversion	0	1	0.00119904
NC_011353	441623	intergenic	C	C	C	C	A	A	A											transversion
NC_011353	441962	NSYN	C	C	C	C	T	T	T	ECH74115_RS02670	442784	441738	1047	823	GTT	V	ATT	I	Fe(3+) ions import ATP-binding protein FbpC	transition	0	1	0.00095511
NC_011353	449268	NSYN	A	A	A	A	G	G	G	ECH74115_RS02695	449530	448901	630	263	ATC	I	ACC	T	DNA-binding response regulator	transition	0	1	0.0015873
NC_011353	450505	NSYN	G	G	G	G	T	T	T	ECH74115_RS02700	449833	450795	963	673	GCT	A	TCT	S	taurine-binding periplasmic protein	transversion	0	1	0.00103842
NC_011353	451116	NSYN	A	A	A	A	G	G	G	ECH74115_RS02705	450808	451575	768	309	ATA	I	ATG	M	taurine import ATP-binding protein TauB	transition	0	1	0.00130208
NC_011353	471140	SYN	C	C	C	C	A	A	A	ECH74115_RS02825	470792	471469	678	349	CGG	R	AGG	R	hypothetical protein	transversion	0	1	0.00147493
NC_011353	483242	SYN	T	T	T	T	C	C	C	ECH74115_RS02870	482708	483397	690	535	TTG	L	CTG	L	DNA-binding response regulator	transition	0	1	0.00144928
NC_011353	487631	SYN	T	T	T	T	C	C	C	ECH74115_RS02885	486552	487925	1374	1080	ATT	I	ATC	I	proline-specific permease ProY	transition	0	1	0.000727802
NC_011353	491302	NSYN	G	G	G	G	T	T	T	ECH74115_RS02895	490086	491531	1446	1217	GGC	G	GTC	V	hypothetical protein	transversion	0	1	0.000691563
NC_011353	510990	intergenic	T	T	T	T	G	G	G											transversion
NC_011353	552024	SYN	T	T	T	T	G	G	G	ECH74115_RS03210	554054	550905	3150	2031	GCA	A	GCC	A	multidrug efflux RND transporter permease subunit	transversion	0	1	0.00031746
NC_011353	555658	NSYN	G	G	G	G	A	A	A	ECH74115_RS03220	555412	556059	648	247	GGC	G	AGC	S	transcriptional regulator	transition	0	1	0.00154321
NC_011353	558209	NSYN	G	A	A	A	G	G	G	ECH74115_RS03225	556187	559549	3363	2023	GTA	V	ATA	I	hypothetical protein	transition	0	1	0.000297354
NC_011353	560495	NSYN	T	T	T	T	C	C	C	ECH74115_RS03240	560363	560740	378	133	TGC	C	CGC	R	hypothetical protein	transition	0	1	0.0026455
NC_011353	563978	SYN	A	A	A	A	G	G	G	ECH74115_RS03260	563886	564491	606	93	ACA	T	ACG	T	recombination protein RecR	transition	0	1	0.00165017
NC_011353	582797	NSYN	T	T	T	T	G	G	G	ECH74115_RS03330	581851	583143	1293	947	CTA	L	CGA	R	amino acid permease	transversion	0	1	0.000773395
NC_011353	583966	SYN	T	T	T	T	C	C	C	ECH74115_RS03335	583481	584836	1356	486	GTT	V	GTC	V	transporter	transition	0	1	0.000737463
NC_011353	585111	NSYN	G	G	G	G	A	A	A	ECH74115_RS03340	584939	589324	4386	173	CGG	R	CAG	Q	Ig-like domain repeat protein	transition	0	1	0.000227998
NC_011353	592701	NSYN	A	A	A	A	G	G	G	ECH74115_RS03345	589532	605088	15557	3170	GAT	D	GGT	G	type 1 secretion target domain-containng protein	transition	2	3	0.000192839
NC_011353	602236	NSYN	G	G	G	G	T	T	T	ECH74115_RS03345	589532	605088	15557	12705	GAG	E	GAT	D	type 1 secretion target domain-containng protein	transversion	2	3	0.000192839
NC_011353	603742	SYN	A	A	A	A	T	T	T	ECH74115_RS03345	589532	605088	15557	14211	GTA	V	GTT	V	type 1 secretion target domain-containng protein	transversion	2	3	0.000192839
NC_011353	606008	NSYN	T	T	T	T	C	C	C	ECH74115_RS03350	605092	607254	2163	917	CTG	L	CCG	P	type I secretion system permease/ATPase	transition	0	1	0.000462321
NC_011353	618739	SYN	A	A	A	A	G	G	G	ECH74115_RS03425	617480	619894	2415	1260	GTA	V	GTG	V	oxidoreductase	transition	0	1	0.000414079
NC_011353	620029	intergenic	A	A	A	A	G	G	G											transition
NC_011353	620172	intergenic	A	G	G	G	A	A	A											transition
NC_011353	621701	NSYN	A	G	G	G	A	A	A	ECH74115_RS03430	620324	624520	4197	1378	ATC	I	GTC	V	RHS element protein RhsA	transition	0	1	0.000238265
NC_011353	637073	NSYN	A	A	A	A	C	C	C	ECH74115_RS03490	636340	637641	1302	734	GAG	E	GCG	A	purine permease	transversion	0	1	0.000768049
NC_011353	649129	SYN	G	G	G	G	A	A	A	ECH74115_RS03545	649659	648937	723	531	AAC	N	AAT	N	UDP-2,3-diacylglucosamine hydrolase	transition	0	1	0.00138313
NC_011353	654920	SYN	C	C	C	C	T	T	T	ECH74115_RS03580	654702	655394	693	219	TTC	F	TTT	F	molecular chaperone	transition	0	1	0.001443
NC_011353	658788	NSYN	C	C	C	C	T	T	T	ECH74115_RS03590	658047	659054	1008	742	CAG	Q	TAG	*	fimbrial adhesin FimH	transition	0	1	0.000992063
NC_011353	660186	SYN	G	G	G	G	A	A	A	ECH74115_RS03600	660215	659583	633	30	GAC	D	GAT	D	DNA-binding response regulator	transition	0	1	0.00157978
NC_011353	664968	SYN	T	T	T	T	C	C	C	ECH74115_RS03620	665387	662415	2973	420	CAA	Q	CAG	Q	phage receptor	transition	0	1	0.000336361
NC_011353	671278	intergenic	G	G	G	G	A	A	A											transition
NC_011353	672085	NSYN	G	G	G	G	T	T	T	ECH74115_RS03650	676253	671403	4851	4169	GCC	A	GAC	D	type IV secretion protein Rhs	transversion	0	1	0.000206143
NC_011353	676618	NSYN	G	G	G	G	T	T	T	ECH74115_RS03655	676734	676273	462	117	GAC	D	GAA	E	hypothetical protein	transversion	0	1	0.0021645
NC_011353	727022	SYN	T	T	T	T	C	C	C	ECH74115_RS03880	726717	727955	1239	306	GCT	A	GCC	A	glutathione-dependent formaldehyde dehydrogenase	transition	0	1	0.000807103
NC_011353	734985	NSYN	G	G	G	G	C	C	C	ECH74115_RS03920	735119	734211	909	135	GAC	D	GAG	E	citrate lyase subunit beta	transversion	0	1	0.00110011
NC_011353	735699	NSYN	G	G	G	G	A	A	A	ECH74115_RS03930	736485	735427	1059	787	CCC	P	TCC	S	[citrate (pro-3S)-lyase] ligase	transition	0	1	0.000944287
NC_011353	736718	intergenic	G	G	G	G	A	A	A											transition
NC_011353	740406	NSYN	T	T	T	T	C	C	C	ECH74115_RS03945	740598	739213	1386	193	ATT	I	GTT	V	anaerobic C4-dicarboxylate transporter DcuC	transition	0	1	0.000721501
NC_011353	740920	intergenic	G	G	G	G	A	A	A											transition
NC_011353	740926	intergenic	G	A	A	A	G	G	G											transition
NC_011353	741796	intergenic	T	T	T	T	C	C	C											transition
NC_011353	755972	SYN	T	T	T	T	C	C	C	ECH74115_RS04040	756238	755207	1032	267	CCA	P	CCG	P	DNA polymerase III subunit delta	transition	0	1	0.000968992
NC_011353	756271	SYN	C	C	C	C	T	T	T	ECH74115_RS04045	756819	756238	582	549	ACG	T	ACA	T	hypothetical protein	transition	0	1	0.00171821
NC_011353	771056	SYN	A	G	G	G	G	G	G	ECH74115_RS04110	771304	770564	741	249	ACT	T	ACC	T	glutamate/aspartate ABC transporter permease GltJ	transition	0	1	0.00134953
NC_011353	771955	NSYN	C	C	C	C	T	T	T	ECH74115_RS04115	772382	771474	909	428	GGC	G	GAC	D	glutamate/aspartate ABC transporter substrate-binding protein	transition	0	1	0.00110011
NC_011353	782802	intergenic	G	G	G	G	A	A	A											transition
NC_011353	790650	SYN	T	T	T	T	A	A	A	ECH74115_RS04215	789391	791055	1665	1260	GCT	A	GCA	A	glutamine--tRNA ligase	transversion	0	1	0.000600601
NC_011353	797846	SYN	C	C	C	C	T	T	T	ECH74115_RS04270	796857	798497	1641	990	AAC	N	AAT	N	phosphoglucomutase, alpha-D-glucose phosphate-specific	transition	0	2	0.00121877
NC_011353	797999	SYN	T	T	T	T	C	C	C	ECH74115_RS04270	796857	798497	1641	1143	TTT	F	TTC	F	phosphoglucomutase, alpha-D-glucose phosphate-specific	transition	0	2	0.00121877
NC_011353	806127	SYN	C	C	C	C	T	T	T	ECH74115_RS04300	806681	806109	573	555	CTG	L	CTA	L	potassium-transporting ATPase C chain	transition	0	1	0.0017452
NC_011353	810690	intergenic	A	A	A	A	G	G	G											transition
NC_011353	817692	NSYN	G	G	G	G	A	A	A	ECH74115_RS04340	817634	818770	1137	59	TGG	W	TAG	*	ISAs1 family transposase	transition	0	2	0.00175901
NC_011353	818588	NSYN	A	A	A	A	G	G	G	ECH74115_RS04340	817634	818770	1137	955	AAA	K	GAA	E	ISAs1 family transposase	transition	0	2	0.00175901
NC_011353	825031	NSYN	T	T	T	T	G	G	G	ECH74115_RS04370	824161	825093	933	871	TCG	S	GCG	A	hypothetical protein	transversion	0	1	0.00107181
NC_011353	826723	NSYN	T	T	T	T	G	G	G	ECH74115_RS04385	827686	826640	1047	964	ACC	T	CCC	P	AbrB family transcriptional regulator	transversion	0	1	0.00095511
NC_011353	828760	NSYN	G	G	G	G	A	A	A	ECH74115_RS04390	828896	827835	1062	137	GCT	A	GTT	V	hypothetical protein	transition	0	1	0.00094162
NC_011353	829928	NSYN	C	C	C	C	T	T	T	ECH74115_RS04400	832089	829639	2451	2162	TGG	W	TAG	*	membrane protein	transition	0	1	0.000407997
NC_011353	833003	intergenic	A	A	A	A	C	C	C											transversion
NC_011353	841255	SYN	T	T	T	T	C	C	C	ECH74115_RS04445	838622	841423	2802	2634	AAT	N	AAC	N	2-oxoglutarate dehydrogenase subunit E1	transition	0	1	0.000356888
NC_011353	851988	NSYN	G	G	G	G	C	C	C	ECH74115_RS04495	853132	851891	1242	1145	CCT	P	CGT	R	methylaspartate ammonia-lyase	transversion	0	1	0.000805153
NC_011353	864790	SYN	G	G	G	G	A	A	A	ECH74115_RS04565	864119	865393	1275	672	GAG	E	GAA	E	cell envelope integrity protein TolA	transition	0	1	0.000784314
NC_011353	868497	intergenic	T	T	T	T	G	G	G	ECH74115_RS04590	868451	868526	76	47					No CDS	transversion		1	0.0131579
NC_011353	868702	intergenic	T	T	T	T	G	G	G	ECH74115_RS04600	868656	868731	76	47					No CDS	transversion		1	0.0131579
NC_011353	869726	SYN	T	T	T	T	C	C	C	ECH74115_RS04615	869310	870353	1044	417	TAT	Y	TAC	Y	quinolinate synthase	transition	0	1	0.000957854
NC_011353	878456	NSYN	C	C	C	C	T	T	T	ECH74115_RS04665	879288	878272	1017	833	AGA	R	AAA	K	UDP-glucose 4-epimerase	transition	0	1	0.000983284
NC_011353	937240	SYN	C	C	C	C	T	T	T	ECH74115_RS05020	936112	937266	1155	1129	CTG	L	TTG	L	8-amino-7-oxononanoate synthase	transition	0	1	0.000865801
NC_011353	938611	NSYN	T	T	T	T	G	G	G	ECH74115_RS05030	938001	938678	678	611	ATC	I	AGC	S	dethiobiotin synthase	transversion	0	1	0.00147493
NC_011353	942572	intergenic	G	G	G	G	A	A	A											transition
NC_011353	945013	NSYN	G	G	G	G	C	C	C	ECH74115_RS05065	944778	945023	246	236	AGC	S	ACC	T	molybdopterin synthase sulfur carrier subunit	transversion	0	1	0.00406504
NC_011353	945257	NSYN	G	G	G	G	T	T	T	ECH74115_RS05070	945025	945477	453	233	CGC	R	CTC	L	molybdopterin guanine dinucleotide biosynthesis protein MoaE	transversion	0	1	0.00220751
NC_011353	949557	NSYN	T	T	T	T	C	C	C	ECH74115_RS05095	950229	949468	762	673	ACC	T	GCC	A	EEP domain-containing protein	transition	0	1	0.00131234
NC_011353	961963	SYN	G	G	G	G	T	T	T	ECH74115_RS05145	960875	963025	2151	1089	GCG	A	GCT	A	ATP-dependent helicase DinG	transversion	0	1	0.0004649
NC_011353	966000	NSYN	A	A	A	A	G	G	G	ECH74115_RS05165	966261	965995	267	262	TGT	C	CGT	R	hypothetical protein	transition	0	1	0.00374532
NC_011353	968194	SYN	C	C	C	C	T	T	T	ECH74115_RS05175	969345	967063	2283	1152	ACG	T	ACA	T	catecholate siderophore receptor Fiu	transition	0	1	0.00043802
NC_011353	976101	NSYN	C	T	T	T	C	C	C	ECH74115_RS05220	976580	976077	504	480	TGG	W	TGA	*	DNA starvation/stationary phase protection protein	transition	0	1	0.00198413
NC_011353	988149	SYN	G	G	G	G	T	T	T	ECH74115_RS05275	990200	987769	2432	2052	ACC	T	ACA	T	glycyl radical enzyme	transversion	0	1	0.000411184
NC_011353	992276	NSYN	A	A	A	A	G	G	G	ECH74115_RS05290	992826	992077	750	551	GTG	V	GCG	A	molybdopterin-synthase adenylyltransferase MoeB	transition	0	1	0.00133333
NC_011353	996185	SYN	C	C	C	C	T	T	T	ECH74115_RS05310	995217	997088	1872	969	TTC	F	TTT	F	glutathione import ATP-binding protein GsiA	transition	0	1	0.000534188
NC_011353	1004174	SYN	G	G	G	G	A	A	A	ECH74115_RS05335	1003032	1004360	1329	1143	ACG	T	ACA	T	GGDEF domain-containing protein	transition	0	1	0.000752445
NC_011353	1018497	intergenic	G	G	G	G	A	A	A											transition
NC_011353	1018521	intergenic	T	T	T	T	C	C	C											transition
NC_011353	1030582	NSYN	G	G	G	G	A	A	A	ECH74115_RS05490	1030272	1031753	1482	311	GGG	G	GAG	E	sulfatase	transition	0	2	0.00134953
NC_011353	1031178	NSYN	C	T	T	T	C	C	C	ECH74115_RS05490	1030272	1031753	1482	907	CCG	P	TCG	S	sulfatase	transition	0	2	0.00134953
NC_011353	1033710	SYN	G	G	G	G	A	A	A	ECH74115_RS05505	1034210	1033494	717	501	AAC	N	AAT	N	arginine transporter permease subunit ArtQ	transition	0	1	0.0013947
NC_011353	1052552	NSYN	A	A	A	A	G	G	G	ECH74115_RS05595	1050904	1052562	1659	1649	CAC	H	CGC	R	ATP-dependent endonuclease	transition	0	1	0.000602773
NC_011353	1053705	NSYN	G	G	G	G	A	A	A	ECH74115_RS05605	1053666	1054781	1116	40	GCG	A	ACG	T	MacA family efflux pump subunit	transition	0	1	0.000896057
NC_011353	1063148	NSYN	T	T	T	T	G	G	G	ECH74115_RS05645	1063628	1061907	1722	481	ACC	T	CCC	P	cysteine/glutathione ABC transporter ATP-binding protein/permease CydC	transversion	0	1	0.00058072
NC_011353	1111343	SYN	T	T	T	T	C	C	C	ECH74115_RS05825	1109324	1113784	4461	2020	TTG	L	CTG	L	chromosome partition protein MukB	transition	0	1	0.000224165
NC_011353	1127445	NSYN	C	C	C	C	A	A	A	ECH74115_RS05880	1127659	1126868	792	215	GGT	G	GTT	V	sulfonate ABC transporter	transversion	0	1	0.00126263
NC_011353	1136952	NSYN	A	A	A	A	C	C	C	ECH74115_RS05930	1136796	1137484	689	157	AGT	S	CGT	R	pili assembly chaperone	transversion	0	1	0.00145138
NC_011353	1154639	SYN	G	G	G	G	A	A	A	ECH74115_RS06015	1156709	1154556	2154	2071	CTA	L	TTA	L	membrane protein	transition	0	1	0.000464253
NC_011353	1278493	NSYN	C	C	C	C	T	T	T	ECH74115_RS06720	1278105	1279463	1359	389	GCA	A	GTA	V	GGDEF domain-containing protein	transition	0	1	0.000735835
NC_011353	1280412	SYN	A	A	A	A	T	T	T	ECH74115_RS06725	1279657	1281171	1515	756	TCA	S	TCT	S	diguanylate phosphodiesterase	transversion	0	1	0.000660066
NC_011353	1294276	SYN	T	T	T	T	C	C	C	ECH74115_RS06775	1292318	1296019	3702	1959	TAT	Y	TAC	Y	hemagglutinin	transition	0	2	0.000540249
NC_011353	1294471	SYN	G	G	G	G	T	T	T	ECH74115_RS06775	1292318	1296019	3702	2154	ACG	T	ACT	T	hemagglutinin	transversion	0	2	0.000540249
NC_011353	1299238	NSYN	C	C	C	C	T	T	T	ECH74115_RS06795	1298890	1299438	549	349	CGG	R	TGG	W	beta-hydroxyacyl-ACP dehydratase	transition	0	1	0.00182149
NC_011353	1307557	NSYN	G	G	G	G	T	T	T	ECH74115_RS06835	1307106	1308416	1311	452	GGC	G	GTC	V	ABC transporter permease	transversion	0	1	0.000762777
NC_011353	1404185	NSYN	T	T	T	T	G	G	G	ECH74115_RS07435	1404410	1403577	834	226	ACG	T	CCG	P	transporter	transversion	0	1	0.00119904
NC_011353	1435626	NSYN	T	T	T	T	A	A	A	ECH74115_RS07640	1435304	1436509	1206	323	CTG	L	CAG	Q	flagellar hook protein FlgE	transversion	0	1	0.000829187
NC_011353	1445488	SYN	C	C	C	C	T	T	T	ECH74115_RS07680	1447059	1443874	3186	1572	CCG	P	CCA	P	ribonuclease E	transition	0	1	0.000313873
NC_011353	1449968	NSYN	T	C	C	C	C	C	C	ECH74115_RS07700	1449475	1449995	521	494	CTG	L	CCG	P	hypothetical protein	transition	0	1	0.00191939
NC_011353	1450431	NSYN	C	C	C	C	T	T	T	ECH74115_RS07710	1450301	1451371	1071	131	GCC	A	GTC	V	phosphate acyltransferase	transition	0	1	0.000933707
NC_011353	1466145	NSYN	A	A	A	A	G	G	G	ECH74115_RS07790	1465958	1466782	825	188	CAC	H	CGC	R	thiamine kinase	transition	0	1	0.00121212
NC_011353	1480752	SYN	C	C	C	C	T	T	T	ECH74115_RS07850	1480036	1481280	1245	717	CGC	R	CGT	R	lipoprotein transporter subunit LolE	transition	0	1	0.000803213
NC_011353	1482028	SYN	C	C	C	C	T	T	T	ECH74115_RS07855	1481309	1482220	912	720	ATC	I	ATT	I	N-acetyl-D-glucosamine kinase	transition	0	1	0.00109649
NC_011353	1533020	intergenic	G	G	G	G	A	A	A											transition
NC_011353	1535558	intergenic	A	A	A	A	G	G	G											transition
NC_011353	1640334	NSYN	G	G	G	G	T	T	T	ECH74115_RS08875	1640440	1640087	354	107	GCT	A	GAT	D	hypothetical protein	transversion	0	1	0.00282486
NC_011353	1645457	NSYN	T	T	T	T	G	G	G	ECH74115_RS08900	1644799	1646190	1392	659	GTG	V	GGG	G	nitrate/nitrite transporter NarK	transversion	0	1	0.000718391
NC_011353	1647368	SYN	T	T	T	T	C	C	C	ECH74115_RS08905	1646583	1650326	3744	786	ACT	T	ACC	T	nitrate reductase subunit alpha	transition	0	1	0.000267094
NC_011353	1654077	intergenic	C	C	C	C	T	T	T											transition
NC_011353	1668450	SYN	C	C	C	C	T	T	T	ECH74115_RS08995	1668174	1669082	909	277	CTG	L	TTG	L	peptide ABC transporter permease	transition	0	1	0.00110011
NC_011353	1784391	intergenic	C	C	C	C	T	T	T											transition
NC_011353	1791251	intergenic	G	G	G	G	A	A	A											transition
NC_011353	1804146	NSYN	T	T	T	T	G	G	G	ECH74115_RS09840	1803552	1806227	2676	595	TGT	C	GGT	G	aconitate hydratase 1	transversion	0	1	0.000373692
NC_011353	1813552	SYN	G	G	G	G	A	A	A	ECH74115_RS09890	1814457	1812477	1981	906	AGC	S	AGT	S	cyclic di-GMP phosphodiesterase	transition	0	1	0.000504796
NC_011353	1839883	NSYN	T	T	T	T	G	G	G	ECH74115_RS10000	1839055	1840335	1281	829	TGC	C	GGC	G	gamma-glutamylputrescine oxidoreductase	transversion	0	1	0.00078064
NC_011353	1841353	SYN	G	G	G	G	A	A	A	ECH74115_RS10005	1840373	1841638	1266	981	GGG	G	GGA	G	4-aminobutyrate transaminase	transition	0	1	0.000789889
NC_011353	1861335	SYN	T	T	T	T	C	C	C	ECH74115_RS10115	1860340	1861401	1062	996	TTT	F	TTC	F	hypothetical protein	transition	0	1	0.00094162
NC_011353	1905675	NSYN	A	A	A	A	C	C	C	ECH74115_RS10320	1905567	1907873	2307	109	ACT	T	CCT	P	hypothetical protein	transversion	0	1	0.000433463
NC_011353	1917362	SYN	A	A	A	A	G	G	G	ECH74115_RS10350	1913481	1917383	3903	3882	GCA	A	GCG	A	ATP-dependent helicase	transition	0	1	0.000256213
NC_011353	1926187	NSYN	T	C	C	C	C	C	C	ECH74115_RS10405	1924569	1926209	1641	1619	CTA	L	CCA	P	methyl-accepting chemotaxis protein	transition	0	1	0.000609385
NC_011353	1940224	SYN	C	C	C	C	A	A	A	ECH74115_RS10485	1939841	1940278	438	384	GCC	A	GCA	A	antitoxin	transversion	0	1	0.00228311
NC_011353	1944641	NSYN	G	G	G	G	A	A	A	ECH74115_RS10505	1944185	1945126	942	457	GCT	A	ACT	T	ABC transporter permease	transition	0	1	0.00106157
NC_011353	1945506	NSYN	T	T	T	T	C	C	C	ECH74115_RS10510	1945116	1945910	795	391	TCG	S	CCG	P	spermidine/putrescine ABC transporter permease	transition	0	1	0.00125786
NC_011353	1947767	NSYN	G	G	G	G	T	T	T	ECH74115_RS10525	1947743	1947916	174	25	GTT	V	TTT	F	DUF2566 domain-containing protein	transversion	0	1	0.00574713
NC_011353	1958619	SYN	G	G	G	G	A	A	A	ECH74115_RS10580	1958329	1960437	2109	291	CCG	P	CCA	P	type IV secretion protein Rhs	transition	0	1	0.000474158
NC_011353	1961317	NSYN	C	C	C	C	A	A	A	ECH74115_RS10585	1960504	1964706	4203	814	CCC	P	ACC	T	RHS element protein RhsA	transversion	0	1	0.000237925
NC_011353	1969691	NSYN	C	C	C	C	T	T	T	ECH74115_RS10630	1969694	1968801	894	4	GAA	E	AAA	K	hypothetical protein	transition	0	1	0.00111857
NC_011353	1975059	SYN	G	G	G	G	A	A	A	ECH74115_RS10650	1976426	1972686	3741	1368	CCC	P	CCT	P	nitrate reductase subunit alpha	transition	0	1	0.000267308
NC_011353	1979292	NSYN	C	T	T	T	T	T	T	ECH74115_RS10660	1979461	1978202	1260	170	AGC	S	AAC	N	hypothetical protein	transition	0	1	0.000793651
NC_011353	1995101	NSYN	A	A	A	A	G	G	G	ECH74115_RS10745	1995753	1994857	897	653	GTA	V	GCA	A	cytochrome c550	transition	0	1	0.00111483
NC_011353	2014663	SYN	G	G	G	G	A	A	A	ECH74115_RS10805	2015187	2013502	1686	525	AGC	S	AGT	S	ABC transporter ATP-binding protein	transition	0	1	0.00059312
NC_011353	2015402	intergenic	T	T	T	T	C	C	C											transition
NC_011353	2016898	NSYN	T	T	T	T	G	G	G	ECH74115_RS10815	2018369	2016897	1473	1472	TAG	*	TCG	S	sulfatase	transversion	0	1	0.000678887
NC_011353	2018518	intergenic	G	G	G	G	A	A	A											transition
NC_011353	2032605	SYN	A	A	A	A	G	G	G	ECH74115_RS10880	2036609	2032578	4032	4005	ACT	T	ACC	T	lipoprotein	transition	0	1	0.000248016
NC_011353	2052905	SYN	T	T	T	T	C	C	C	ECH74115_RS10960	2053714	2052326	1389	810	GCA	A	GCG	A	succinate-semialdehyde dehydrogenase	transition	0	1	0.000719942
NC_011353	2057118	NSYN	T	T	T	T	G	G	G	ECH74115_RS10980	2056040	2057230	1191	1079	TTG	L	TGG	W	sugar efflux transporter	transversion	0	1	0.000839631
NC_011353	2064630	SYN	G	G	G	G	A	A	A	ECH74115_RS11035	2064992	2064600	393	363	GCC	A	GCT	A	TIGR00156 family protein	transition	0	1	0.00254453
NC_011353	2165731	SYN	T	T	T	T	C	C	C	ECH74115_RS11750	2164166	2166592	2427	1566	ACT	T	ACC	T	dimethyl sulfoxide reductase subunit A	transition	0	1	0.000412031
NC_011353	2196666	NSYN	T	T	T	T	A	A	A	ECH74115_RS11890	2195948	2197456	1509	719	GTA	V	GAA	E	hypothetical protein	transversion	0	1	0.000662691
NC_011353	2204807	NSYN	C	C	C	C	G	G	G	ECH74115_RS11920	2205104	2204076	1029	298	GTT	V	CTT	L	Mal regulon transcriptional regulator MalI	transversion	0	1	0.000971817
NC_011353	2209675	NSYN	A	A	A	A	G	G	G	ECH74115_RS11940	2210234	2209194	1041	560	ATG	M	ACG	T	oxidoreductase	transition	0	1	0.000960615
NC_011353	2214235	NSYN	A	A	A	A	T	T	T	ECH74115_RS11970	2212845	2215163	2319	1391	CAG	Q	CTG	L	electron transporter RsxC	transversion	0	1	0.00043122
NC_011353	2218445	SYN	A	A	A	A	G	G	G	ECH74115_RS11995	2218308	2218508	201	138	CTA	L	CTG	L	hypothetical protein	transition	0	1	0.00497512
NC_011353	2219409	NSYN	A	A	A	A	T	T	T	ECH74115_RS12000	2218791	2220293	1503	619	AAC	N	TAC	Y	dipeptide/tripeptide permease A	transversion	0	1	0.000665336
NC_011353	2226447	SYN	A	A	A	A	T	T	T	ECH74115_RS12040	2226845	2226411	435	399	CTT	L	CTA	L	SlyA family transcriptional regulator	transversion	0	1	0.00229885
NC_011353	2232582	NSYN	A	A	A	A	C	C	C	ECH74115_RS12075	2232044	2232643	600	539	TAC	Y	TCC	S	TetR family transcriptional regulator	transversion	0	1	0.00166667
NC_011353	2240766	NSYN	T	T	T	T	C	C	C	ECH74115_RS12105	2240457	2241272	816	310	TTT	F	CTT	L	murein DD-endopeptidase MepH	transition	0	1	0.00122549
NC_011353	2249498	SYN	A	A	A	A	G	G	G	ECH74115_RS12150	2249463	2250836	1374	36	TTA	L	TTG	L	multidrug resistance protein MdtK	transition	0	1	0.000727802
NC_011353	2251221	NSYN	G	G	G	G	T	T	T	ECH74115_RS12155	2252133	2250877	1257	913	CTT	L	ATT	I	hypothetical protein	transversion	0	1	0.000795545
NC_011353	2253213	NSYN	T	T	T	T	C	C	C	ECH74115_RS12175	2253137	2254741	1605	77	CTA	L	CCA	P	FAD/NAD(P) binding domain-containing protein	transition	0	1	0.000623053
NC_011353	2256860	NSYN	A	A	A	A	G	G	G	ECH74115_RS12190	2257019	2256351	669	160	TGC	C	CGC	R	ferredoxin	transition	0	1	0.00149477
NC_011353	2260821	intergenic	T	T	T	T	C	C	C											transition
NC_011353	2261304	intergenic	T	T	T	T	G	G	G											transversion
NC_011353	2262826	SYN	T	T	T	T	C	C	C	ECH74115_RS12215	2261705	2263117	1413	1122	ATT	I	ATC	I	pyruvate kinase I	transition	0	1	0.000707714
NC_011353	2270760	intergenic	A	A	A	A	G	G	G											transition
NC_011353	2277092	SYN	C	C	C	C	T	T	T	ECH74115_RS12285	2277078	2278292	1215	15	TAC	Y	TAT	Y	MFS transporter	transition	0	1	0.000823045
NC_011353	2279716	NSYN	G	G	G	G	A	A	A	ECH74115_RS12290	2278519	2279784	1266	1198	GAG	E	AAG	K	MFS transporter	transition	0	1	0.000789889
NC_011353	2282129	SYN	G	G	G	G	A	A	A	ECH74115_RS12305	2281596	2283191	1596	534	GCG	A	GCA	A	acetate CoA-transferase YdiF	transition	0	1	0.000626566
NC_011353	2294298	intergenic	G	G	G	G	A	A	A											transition
NC_011353	2311351	SYN	C	C	C	C	T	T	T	ECH74115_RS12455	2312091	2311333	759	741	TCG	S	TCA	S	membrane protein	transition	0	1	0.00131752
NC_011353	2315377	intergenic	G	G	G	G	A	A	A											transition
NC_011353	2317064	SYN	A	A	A	A	G	G	G	ECH74115_RS12490	2316942	2318333	1392	123	GTA	V	GTG	V	L-cystine transporter tcyP	transition	1	2	0.00143678
NC_011353	2317399	NSYN	A	A	A	A	T	T	T	ECH74115_RS12490	2316942	2318333	1392	458	AAC	N	ATC	I	L-cystine transporter tcyP	transversion	1	2	0.00143678
NC_011353	2319397	intergenic	C	C	C	C	A	A	A											transversion
NC_011353	2320663	NSYN	C	C	C	C	T	T	T	ECH74115_RS12505	2319874	2322135	2262	790	CGC	R	TGC	C	catalase HPII	transition	0	1	0.000442087
NC_011353	2323095	NSYN	C	C	C	C	T	T	T	ECH74115_RS12515	2324305	2322953	1353	1211	GGT	G	GAT	D	6-phospho-beta-glucosidase	transition	0	1	0.000739098
NC_011353	2325511	SYN	G	G	G	G	A	A	A	ECH74115_RS12525	2325610	2325260	351	100	CTG	L	TTG	L	N,N'-diacetylchitobiose-specific phosphotransferase enzyme IIA component	transition	0	1	0.002849
NC_011353	2330072	NSYN	A	A	A	A	T	T	T	ECH74115_RS12555	2329321	2330208	888	752	CAG	Q	CTG	L	nucleotide excision repair endonuclease	transversion	0	1	0.00112613
NC_011353	2333004	SYN	A	A	A	A	C	C	C	ECH74115_RS12575	2334065	2332722	1344	1062	CGT	R	CGG	R	succinylarginine dihydrolase	transversion	0	1	0.000744048
NC_011353	2344877	NSYN	A	A	A	A	G	G	G	ECH74115_RS12630	2344553	2345206	654	325	ACC	T	GCC	A	sulfate ABC transporter ATP-binding protein	transition	0	1	0.00152905
NC_011353	2353236	SYN	T	T	T	T	C	C	C	ECH74115_RS12675	2353814	2352771	1044	579	CTA	L	CTG	L	selenide,water dikinase SelD	transition	0	1	0.000957854
NC_011353	2358804	SYN	T	T	T	T	G	G	G	ECH74115_RS12710	2358484	2359125	642	321	GCT	A	GCG	A	nicotinamidase/pyrazinamidase	transversion	1	2	0.00311526
NC_011353	2358850	NSYN	C	C	C	C	T	T	T	ECH74115_RS12710	2358484	2359125	642	367	CTT	L	TTT	F	nicotinamidase/pyrazinamidase	transition	1	2	0.00311526
NC_011353	2364656	NSYN	G	G	G	G	A	A	A	ECH74115_RS12740	2364824	2363892	933	169	CGT	R	TGT	C	sugar kinase	transition	0	1	0.00107181
NC_011353	2379470	NSYN	A	A	A	A	G	G	G	ECH74115_RS12805	2378425	2379759	1335	1046	CAC	H	CGC	R	GGDEF domain-containing protein	transition	0	1	0.000749064
NC_011353	2386460	NSYN	G	G	G	G	T	T	T	ECH74115_RS12850	2385614	2386639	1026	847	GAA	E	TAA	*	diguanylate cyclase	transversion	0	1	0.000974659
NC_011353	2391465	NSYN	G	G	G	G	T	T	T	ECH74115_RS12890	2391146	2392756	1611	320	GGT	G	GTT	V	BCCT family transporter	transversion	0	1	0.000620732
NC_011353	2394340	NSYN	A	A	A	A	C	C	C	ECH74115_RS12900	2393968	2394933	966	373	ACC	T	CCC	P	ferredoxin--NADP(+) reductase	transversion	2	3	0.00310559
NC_011353	2394483	NSYN	T	T	T	T	A	A	A	ECH74115_RS12900	2393968	2394933	966	516	CAT	H	CAA	Q	ferredoxin--NADP(+) reductase	transversion	2	3	0.00310559
NC_011353	2394489	SYN	A	A	A	A	G	G	G	ECH74115_RS12900	2393968	2394933	966	522	TCA	S	TCG	S	ferredoxin--NADP(+) reductase	transition	2	3	0.00310559
NC_011353	2414423	NSYN	T	T	T	T	G	G	G	ECH74115_RS13005	2415184	2414375	810	762	TTA	L	TTC	F	23S rRNA (guanine(745)-N(1))-methyltransferase	transversion	0	1	0.00123457
NC_011353	2418978	SYN	T	T	T	T	C	C	C	ECH74115_RS13045	2418400	2419773	1374	579	CCT	P	CCC	P	MFS transporter	transition	0	1	0.000727802
NC_011353	2434736	NSYN	G	G	G	G	A	A	A	ECH74115_RS13130	2434245	2434907	663	492	ATG	M	ATA	I	DNA polymerase III subunit epsilon	transition	0	1	0.0015083
NC_011353	2450733	intergenic	T	T	T	T	C	C	C											transition
NC_011353	2451005	SYN	A	A	A	A	G	G	G	ECH74115_RS13210	2450787	2451542	756	219	CCA	P	CCG	P	Mn2+/Zn2+ABC transporter ATP-binding protein	transition	0	1	0.00132275
NC_011353	2457783	NSYN	G	G	G	G	A	A	A	ECH74115_RS13250	2458746	2456974	1773	964	CGT	R	TGT	C	aspartate--tRNA ligase	transition	0	1	0.000564016
NC_011353	2466374	intergenic	C	C	C	C	T	T	T											transition
NC_011353	2468596	NSYN	G	G	G	G	A	A	A	ECH74115_RS13300	2468286	2470019	1734	311	CGT	R	CAT	H	arginine--tRNA ligase	transition	0	1	0.000576701
NC_011353	2476576	SYN	G	G	G	G	A	A	A	ECH74115_RS13335	2476725	2475676	1050	150	CCC	P	CCT	P	chemotaxis response regulator protein-glutamate methylesterase	transition	0	1	0.000952381
NC_011353	2544170	NSYN	C	C	C	C	A	A	A	ECH74115_RS13765	2544446	2543307	1140	277	GCT	A	TCT	S	type III effector	transversion	0	1	0.000877193
NC_011353	2560945	SYN	T	T	T	T	G	G	G	ECH74115_RS13875	2561523	2560606	918	579	GTA	V	GTC	V	membrane protein	transversion	0	1	0.00108932
NC_011353	2575491	intergenic	G	G	G	G	A	A	A											transition
NC_011353	2621373	NSYN	T	T	T	T	G	G	G	ECH74115_RS14290	2621105	2629114	8010	269	ATC	I	AGC	S	inverse autotransporter adhesin-like protein YeeJ	transversion	0	1	0.000124844
NC_011353	2635649	NSYN	G	G	G	G	A	A	A	ECH74115_RS14320	2636753	2635299	1455	1105	CAG	Q	TAG	*	MATE family multidrug exporter	transition	0	1	0.000687285
NC_011353	2646112	intergenic	T	T	T	T	C	C	C											transition
NC_011353	2649396	SYN	C	C	C	C	T	T	T	ECH74115_RS14395	2648293	2650440	2148	1104	GAC	D	GAT	D	ligand-gated channel	transition	0	1	0.000465549
NC_011353	2656370	NSYN	T	T	T	T	G	G	G	ECH74115_RS14430	2655914	2656393	480	457	TCC	S	GCC	A	antirestriction protein	transversion	0	1	0.00208333
NC_011353	2731454	NSYN	A	A	A	A	G	G	G	ECH74115_RS14980	2731435	2732025	591	20	GAT	D	GGT	G	imidazole glycerol phosphate synthase subunit HisH	transition	0	1	0.00169205
NC_011353	2734833	NSYN	A	A	A	A	G	G	G	ECH74115_RS15000	2735199	2734222	978	367	TCT	S	CCT	P	LPS O-antigen chain length determinant protein WzzB	transition	0	1	0.00102249
NC_011353	2756027	NSYN	A	A	A	A	G	G	G	ECH74115_RS15090	2756111	2754717	1395	85	TTT	F	CTT	L	colanic acid biosynthesis protein WcaM	transition	0	1	0.000716846
NC_011353	2757126	NSYN	T	T	T	T	G	G	G	ECH74115_RS15095	2757342	2756122	1221	217	AGC	S	CGC	R	colanic acid biosynthesis glycosyltransferase WcaL	transversion	0	1	0.000819001
NC_011353	2764778	SYN	A	A	A	A	G	G	G	ECH74115_RS15125	2765953	2764730	1224	1176	CTT	L	CTC	L	colanic acid biosynthesis glycosyltransferase WcaI	transition	0	1	0.000816993
NC_011353	2769181	NSYN	A	A	A	A	G	G	G	ECH74115_RS15150	2769860	2769114	747	680	GTT	V	GCT	A	colanic acid biosynthesis glycosyltransferase WcaE	transition	0	1	0.00133869
NC_011353	2771947	NSYN	C	C	C	C	T	T	T	ECH74115_RS15160	2772280	2771063	1218	334	GGC	G	AGC	S	colanic acid biosynthesis glycosyltransferase WcaC	transition	0	1	0.000821018
NC_011353	2773385	NSYN	T	T	T	T	C	C	C	ECH74115_RS15170	2773607	2772768	840	223	ACG	T	GCG	A	colanic acid biosynthesis glycosyltransferase WcaA	transition	0	1	0.00119048
NC_011353	2777641	intergenic	C	C	C	C	G	G	G											transversion
NC_011353	2780703	NSYN	G	G	G	G	T	T	T	ECH74115_RS15205	2782294	2780441	1854	1592	GCT	A	GAT	D	outer membrane assembly protein AsmA	transversion	0	1	0.000539374
NC_011353	2796584	NSYN	A	A	A	A	G	G	G	ECH74115_RS15260	2795531	2798653	3123	1054	ACG	T	GCG	A	multidrug resistance protein MdtB	transition	0	1	0.000320205
NC_011353	2851816	NSYN	C	C	C	C	T	T	T	ECH74115_RS15570	2851423	2852388	966	394	CGC	R	TGC	C	kinase	transition	0	1	0.0010352
NC_011353	2857228	intergenic	T	T	T	T	C	C	C											transition
NC_011353	3006928	intergenic	T	A	A	A	A	A	A											transversion
NC_011353	3012892	intergenic	T	T	T	T	C	C	C											transition
NC_011353	3014496	NSYN	G	G	G	G	T	T	T	ECH74115_RS16535	3015645	3014125	1521	1150	CGC	R	AGC	S	galactose/methyl galactoside ABC transporter ATP-binding protein MglA	transversion	0	1	0.000657462
NC_011353	3019284	SYN	G	G	G	G	A	A	A	ECH74115_RS16555	3019322	3018165	1158	39	GTC	V	GTT	V	hypothetical protein	transition	0	1	0.000863558
NC_011353	3021275	NSYN	G	G	G	G	C	C	C	ECH74115_RS16575	3023112	3021133	1980	1838	ACC	T	AGC	S	catecholate siderophore receptor CirA	transversion	0	1	0.000505051
NC_011353	3037430	NSYN	G	G	G	G	A	A	A	ECH74115_RS16640	3037701	3036010	1692	272	CCG	P	CTG	L	PTS fructose transporter subunit EIIBC	transition	0	1	0.000591017
NC_011353	3048736	SYN	T	T	T	T	C	C	C	ECH74115_RS16695	3048656	3050470	1815	81	GCT	A	GCC	A	ABC transporter substrate-binding protein	transition	0	2	0.00110193
NC_011353	3050275	SYN	G	G	G	G	A	A	A	ECH74115_RS16695	3048656	3050470	1815	1620	GGG	G	GGA	G	ABC transporter substrate-binding protein	transition	0	2	0.00110193
NC_011353	3071450	NSYN	G	C	C	C	G	G	G	ECH74115_RS16805	3071936	3071277	660	487	CTG	L	GTG	V	heme exporter protein CcmB	transversion	0	1	0.00151515
NC_011353	3081485	NSYN	G	G	G	G	A	A	A	ECH74115_RS16865	3082964	3081321	1644	1480	CCG	P	TCG	S	multidrug ABC transporter permease/ATP-binding protein	transition	0	1	0.000608273
NC_011353	3094085	NSYN	T	T	T	T	A	A	A	ECH74115_RS16910	3094225	3091376	2850	141	GAA	E	GAT	D	hybrid sensor histidine kinase/response regulator	transversion	0	1	0.000350877
NC_011353	3094979	NSYN	T	T	T	T	C	C	C	ECH74115_RS16915	3095276	3094500	777	298	AGT	S	GGT	G	hypothetical protein	transition	0	1	0.001287
NC_011353	3105761	SYN	A	A	A	A	G	G	G	ECH74115_RS16940	3106552	3103925	2628	792	ATT	I	ATC	I	DNA gyrase subunit A	transition	1	2	0.000761035
NC_011353	3106294	NSYN	C	C	A	A	C	A	A	ECH74115_RS16940	3106552	3103925	2628	259	GAC	D	TAC	Y	DNA gyrase subunit A	transversion	1	2	0.000761035
NC_011353	3111004	NSYN	A	A	A	A	G	G	G	ECH74115_RS16950	3111314	3107562	3753	311	ATC	I	ACC	T	adhesin	transition	0	3	0.000799361
NC_011353	3111203	NSYN	T	T	T	T	C	C	C	ECH74115_RS16950	3111314	3107562	3753	112	AAT	N	GAT	D	adhesin	transition	0	3	0.000799361
NC_011353	3111248	NSYN	G	G	G	G	A	A	A	ECH74115_RS16950	3111314	3107562	3753	67	CCT	P	TCT	S	adhesin	transition	0	3	0.000799361
NC_011353	3112593	NSYN	A	A	A	A	G	G	G	ECH74115_RS16960	3112010	3114295	2286	584	CAT	H	CGT	R	ribonucleotide-diphosphate reductase subunit alpha	transition	0	1	0.000437445
NC_011353	3118506	SYN	G	G	G	G	C	C	C	ECH74115_RS16985	3118033	3118911	879	474	CCG	P	CCC	P	transcriptional regulator	transversion	0	1	0.00113766
NC_011353	3137305	NSYN	T	T	T	T	C	C	C	ECH74115_RS17075	3137495	3136893	603	191	CAT	H	CGT	R	histidine phosphatase family protein	transition	0	1	0.00165837
NC_011353	3139656	SYN	C	C	C	C	T	T	T	ECH74115_RS17085	3138946	3139914	969	711	AGC	S	AGT	S	undecaprenyl-phosphate 4-deoxy-4-formamido-L-arabinose transferase	transition	0	1	0.00103199
NC_011353	3145897	NSYN	C	C	C	C	A	A	A	ECH74115_RS17120	3146878	3145523	1356	982	GAC	D	TAC	Y	2-succinylbenzoate-CoA ligase	transversion	0	1	0.000737463
NC_011353	3149324	SYN	T	A	A	A	T	T	T	ECH74115_RS17135	3149467	3148709	759	144	CCA	P	CCT	P	2-succinyl-6-hydroxy-2, 4-cyclohexadiene-1-carboxylate synthase	transversion	0	1	0.00131752
NC_011353	3198549	SYN	G	G	G	G	C	C	C	ECH74115_RS31465	3198397	3198567	171	153	CGG	R	CGC	R	hypothetical protein	transversion	0	1	0.00584795
NC_011353	3198569	NSYN	C	C	C	C	T	T	T	ECH74115_RS31470	3198515	3198658	144	55	CGC	R	TGC	C	ribonucleoside reductase	transition	0	1	0.00694444
NC_011353	3203307	SYN	C	C	C	C	T	T	T	ECH74115_RS17395	3203441	3202629	813	135	CAG	Q	CAA	Q	tRNA pseudouridine(38-40) synthase TruA	transition	0	1	0.00123001
NC_011353	3206223	NSYN	A	A	A	A	C	C	C	ECH74115_RS17410	3205755	3206750	996	469	AGC	S	CGC	R	flagella biosynthesis regulator	transversion	0	1	0.00100402
NC_011353	3206954	SYN	A	A	A	A	G	G	G	ECH74115_RS17415	3207925	3206747	1179	972	GGT	G	GGC	G	MFS transporter	transition	0	1	0.000848176
NC_011353	3221073	NSYN	G	G	G	G	C	C	C	ECH74115_RS17500	3223309	3220670	2640	2237	GCC	A	GGC	G	outer membrane usher protein	transversion	0	1	0.000378788
NC_011353	3226753	NSYN	A	A	A	A	T	T	T	ECH74115_RS17515	3227432	3225288	2145	680	CTG	L	CAG	Q	fatty acid oxidation complex subunit alpha	transversion	0	1	0.0004662
NC_011353	3297167	intergenic	C	C	C	C	G	G	G											transversion
NC_011353	3307262	intergenic	T	C	C	C	C	C	C											transition
NC_011353	3309150	NSYN	C	C	C	C	G	G	G	ECH74115_RS18070	3308540	3309973	1434	611	GCC	A	GGC	G	glycosyl hydrolase family 32	transversion	0	1	0.00069735
NC_011353	3315531	NSYN	G	G	G	G	A	A	A	ECH74115_RS18095	3315592	3314429	1164	62	GCG	A	GTG	V	multidrug resistance protein EmrK	transition	0	1	0.000859107
NC_011353	3326423	NSYN	T	T	T	T	C	C	C	ECH74115_RS18135	3326651	3326016	636	229	AAA	K	GAA	E	hypothetical protein	transition	0	1	0.00157233
NC_011353	3354799	NSYN	C	C	C	C	T	T	T	ECH74115_RS18300	3355352	3354426	927	554	TGG	W	TAG	*	LysR family transcriptional regulator	transition	0	1	0.00107875
NC_011353	3364721	NSYN	T	T	T	T	A	A	A	ECH74115_RS18345	3364342	3364851	510	380	CTG	L	CAG	Q	glucose-specific phosphotransferase enzyme IIA component	transversion	0	1	0.00196078
NC_011353	3370345	SYN	T	T	T	T	C	C	C	ECH74115_RS18380	3371076	3370060	1017	732	GCA	A	GCG	A	thiosulfate transporter subunit	transition	0	1	0.000983284
NC_011353	3374532	NSYN	A	G	G	G	G	G	G	ECH74115_RS18400	3374075	3375499	1425	458	GAC	D	GGC	G	PTS N-acetylmuramic acid transporter subunits IIBC	transition	0	1	0.000701754
NC_011353	3384273	NSYN	C	C	C	C	T	T	T	ECH74115_RS18455	3384517	3383630	888	245	CGT	R	CAT	H	ethanolamine ammonia-lyase light chain	transition	0	1	0.00112613
NC_011353	3385071	NSYN	A	A	A	A	G	G	G	ECH74115_RS18460	3385899	3384538	1362	829	TGT	C	CGT	R	ethanolamine ammonia lyase large subunit	transition	0	2	0.00146843
NC_011353	3385818	NSYN	A	A	A	A	G	G	G	ECH74115_RS18460	3385899	3384538	1362	82	TGT	C	CGT	R	ethanolamine ammonia lyase large subunit	transition	0	2	0.00146843
NC_011353	3389867	SYN	G	A	A	A	G	G	G	ECH74115_RS18480	3390650	3389814	837	784	CTG	L	TTG	L	ethanolamine utilization protein EutJ	transition	0	1	0.00119474
NC_011353	3390834	NSYN	C	C	C	C	T	T	T	ECH74115_RS18485	3392064	3390661	1404	1231	GTT	V	ATT	I	aldehyde dehydrogenase	transition	0	1	0.000712251
NC_011353	3397407	SYN	A	A	A	A	G	G	G	ECH74115_RS18525	3398618	3396339	2280	1212	GGT	G	GGC	G	malate dehydrogenase	transition	0	1	0.000438596
NC_011353	3400691	NSYN	T	T	T	T	C	C	C	ECH74115_RS18535	3399877	3401880	2004	815	GTA	V	GCA	A	transketolase	transition	0	1	0.000499002
NC_011353	3408214	NSYN	G	G	G	G	T	T	T	ECH74115_RS18560	3407836	3410949	3114	379	GTG	V	TTG	L	multidrug efflux RND transporter permease subunit	transversion	0	1	0.00032113
NC_011353	3421358	intergenic	G	G	G	G	A	A	A											transition
NC_011353	3423347	NSYN	G	A	A	A	G	G	G	ECH74115_RS18635	3422030	3424048	2019	1318	GGT	G	AGT	S	hydrogenase 4 subunit B	transition	0	1	0.000495295
NC_011353	3426828	NSYN	T	T	T	T	C	C	C	ECH74115_RS18650	3426474	3427124	651	355	TCG	S	CCG	P	hydrogenase-4 subunit E	transition	0	1	0.0015361
NC_011353	3427683	SYN	A	A	A	A	G	G	G	ECH74115_RS18655	3427129	3428709	1581	555	CTA	L	CTG	L	hydrogenase	transition	0	1	0.000632511
NC_011353	3436872	SYN	C	T	T	T	C	C	C	ECH74115_RS18695	3436354	3437817	1464	519	GCC	A	GCT	A	beta-barrel assembly-enhancing protease	transition	0	1	0.00068306
NC_011353	3473432	SYN	C	C	C	C	T	T	T	ECH74115_RS18850	3477376	3472415	4962	3945	GTG	V	GTA	V	hypothetical protein	transition	0	1	0.000201532
NC_011353	3488533	SYN	C	C	C	C	G	G	G	ECH74115_RS18915	3488060	3488863	804	474	CCC	P	CCG	P	inositol monophosphatase	transversion	0	1	0.00124378
NC_011353	3494481	NSYN	G	G	G	G	A	A	A	ECH74115_RS18940	3493650	3495011	1362	832	GGC	G	AGC	S	3-phenylpropionate/cinnamic acid dioxygenase subunit alpha	transition	0	1	0.000734214
NC_011353	3495379	SYN	A	A	A	A	C	C	C	ECH74115_RS18945	3495008	3495526	519	372	GCA	A	GCC	A	3-phenylpropionate/cinnamic acid dioxygenase subunit beta	transversion	0	1	0.00192678
NC_011353	3503284	SYN	A	A	A	A	G	G	G	ECH74115_RS18990	3503985	3503002	984	702	GGT	G	GGC	G	sugar ABC transporter substrate-binding protein	transition	0	1	0.00101626
NC_011353	3507951	SYN	G	G	G	G	A	A	A	ECH74115_RS19000	3507481	3508674	1194	471	GTG	V	GTA	V	hypothetical protein	transition	0	1	0.000837521
NC_011353	3518118	SYN	G	G	G	G	A	A	A	ECH74115_RS19035	3520044	3516157	3888	1927	CTG	L	TTG	L	phosphoribosylformylglycinamidine synthase	transition	0	2	0.000514403
NC_011353	3519631	SYN	A	A	A	A	C	C	C	ECH74115_RS19035	3520044	3516157	3888	414	ACT	T	ACG	T	phosphoribosylformylglycinamidine synthase	transversion	0	2	0.000514403
NC_011353	3530217	SYN	A	A	A	A	G	G	G	ECH74115_RS19105	3531626	3529827	1800	1410	TAT	Y	TAC	Y	elongation factor 4	transition	0	1	0.000555556
NC_011353	3537169	NSYN	G	G	G	G	A	A	A	ECH74115_RS19140	3537254	3536517	738	86	GCG	A	GTG	V	tRNA (adenosine(37)-N6)-methyltransferase TrmM	transition	0	1	0.00135501
NC_011353	3544031	SYN	A	A	A	A	G	G	G	ECH74115_RS19185	3543537	3544235	699	495	CGA	R	CGG	R	DTW domain-containing protein	transition	0	1	0.00143062
NC_011353	3547299	NSYN	C	C	C	C	G	G	G	ECH74115_RS19195	3547041	3548396	1356	259	CTC	L	GTC	V	phosphatidylserine synthase	transversion	0	1	0.000737463
NC_011353	3549806	SYN	G	G	G	G	A	A	A	ECH74115_RS19205	3550060	3548762	1299	255	CGC	R	CGT	R	MFS transporter	transition	0	1	0.000769823
NC_011353	3553761	intergenic	A	A	A	A	G	G	G											transition
NC_011353	3570863	SYN	C	C	C	C	A	A	A	ECH74115_RS19315	3571912	3570551	1362	1050	CTG	L	CTT	L	signal recognition particle protein	transversion	0	1	0.000734214
NC_011353	3573007	NSYN	T	G	G	G	G	G	G	ECH74115_RS19325	3572937	3574177	1241	71	CTA	L	CGA	R	magnesium/cobalt efflux protein	transversion	0	2	0.0016116
NC_011353	3573481	NSYN	T	T	T	T	C	C	C	ECH74115_RS19325	3572937	3574177	1241	545	CTC	L	CCC	P	magnesium/cobalt efflux protein	transition	0	2	0.0016116
NC_011353	3574242	NSYN	A	A	A	A	G	G	G	ECH74115_RS19330	3574825	3574232	594	584	GTA	V	GCA	A	nucleotide exchange factor GrpE	transition	0	1	0.0016835
NC_011353	3581425	NSYN	T	T	T	T	A	A	A	ECH74115_RS19370	3581681	3581091	591	257	GAG	E	GTG	V	bfpT-regulated chaperone	transversion	0	2	0.00338409
NC_011353	3581679	NSYN	A	A	A	A	C	C	C	ECH74115_RS19370	3581681	3581091	591	3	ATT	I	ATG	M	bfpT-regulated chaperone	transversion	0	2	0.00338409
NC_011353	3633316	SYN	C	C	C	C	T	T	T	ECH74115_RS19665	3633203	3634405	1203	114	ACC	T	ACT	T	glycine betaine/L-proline ABC transporter ATP-binding protein	transition	0	1	0.000831255
NC_011353	3639613	NSYN	T	T	T	T	G	G	G	ECH74115_RS19695	3639164	3639694	531	450	CAT	H	CAG	Q	transcriptional regulator	transversion	0	1	0.00188324
NC_011353	3645914	intergenic	G	G	G	G	A	A	A											transition
NC_011353	3658762	SYN	A	A	A	A	C	C	C	ECH74115_RS19825	3657977	3658942	966	786	ACA	T	ACC	T	arabinose 5-phosphate isomerase GutQ	transversion	0	1	0.0010352
NC_011353	3667589	intergenic	G	G	G	G	A	A	A											transition
NC_011353	3668750	NSYN	T	T	T	T	C	C	C	ECH74115_RS19860	3667688	3669145	1458	1063	TCG	S	CCG	P	PTS cellobiose/arbutin/salicin transporter subunit IIBC	transition	0	1	0.000685871
NC_011353	3675019	SYN	G	G	G	G	A	A	A	ECH74115_RS19895	3675541	3674618	924	523	CTG	L	TTG	L	hydrogenase 3 membrane subunit	transition	0	1	0.00108225
NC_011353	3680533	NSYN	A	A	A	A	C	C	C	ECH74115_RS19935	3680265	3681386	1122	269	GAA	E	GCA	A	hydrogenase formation protein HypD	transversion	0	1	0.000891266
NC_011353	3687632	NSYN	C	C	C	C	A	A	A	ECH74115_RS19955	3685222	3687783	2562	2411	GCC	A	GAC	D	DNA mismatch repair protein MutS	transversion	0	1	0.00039032
NC_011353	3688697	SYN	A	A	A	A	G	G	G	ECH74115_RS19965	3688822	3688586	237	126	CGT	R	CGC	R	hypothetical protein	transition	0	1	0.00421941
NC_011353	3691977	SYN	G	G	G	G	T	T	T	ECH74115_RS19985	3692519	3691527	993	543	ACC	T	ACA	T	RNA polymerase sigma factor RpoS	transversion	1	2	0.0020141
NC_011353	3692330	NSYN	C	A	A	A	C	C	C	ECH74115_RS19985	3692519	3691527	993	190	GAG	E	TAG	*	RNA polymerase sigma factor RpoS	transversion	1	2	0.0020141
NC_011353	3698508	SYN	T	T	T	T	C	C	C	ECH74115_RS20030	3698912	3698307	606	405	CCA	P	CCG	P	adenylyl-sulfate kinase	transition	0	1	0.00165017
NC_011353	3727097	NSYN	G	G	G	G	A	A	A	ECH74115_RS20165	3726410	3727888	1479	688	GGT	G	AGT	S	sugar kinase	transition	0	1	0.000676133
NC_011353	3730690	SYN	C	C	C	C	A	A	A	ECH74115_RS20185	3730412	3731086	675	279	GGC	G	GGA	G	hypothetical protein	transversion	0	1	0.00148148
NC_011353	3760450	NSYN	T	T	T	T	G	G	G	ECH74115_RS20310	3760485	3759838	648	36	GAA	E	GAC	D	L-fuculose-phosphate aldolase	transversion	0	1	0.00154321
NC_011353	3760777	intergenic	A	A	A	A	G	G	G											transition
NC_011353	3764049	NSYN	G	G	G	G	A	A	A	ECH74115_RS20320	3762381	3764156	1776	1669	GAA	E	AAA	K	L-fucose isomerase	transition	0	1	0.000563063
NC_011353	3764355	NSYN	G	G	G	G	A	A	A	ECH74115_RS20325	3764265	3765683	1419	91	GCC	A	ACC	T	L-fuculokinase	transition	0	2	0.00140944
NC_011353	3765634	NSYN	A	A	A	A	T	T	T	ECH74115_RS20325	3764265	3765683	1419	1370	TAC	Y	TTC	F	L-fuculokinase	transversion	0	2	0.00140944
NC_011353	3776807	NSYN	T	T	T	T	G	G	G	ECH74115_RS20400	3776039	3777370	1332	769	TCC	S	GCC	A	N-acetylglutamate synthase	transversion	0	1	0.000750751
NC_011353	3788411	NSYN	C	C	C	C	T	T	T	ECH74115_RS20420	3789225	3785857	3369	815	CGC	R	CAC	H	exonuclease V subunit gamma	transition	0	1	0.000296824
NC_011353	3789253	SYN	G	G	G	G	A	A	A	ECH74115_RS20425	3789561	3789238	324	309	TGC	C	TGT	C	prepilin-type N-terminal cleavage/methylation domain-containing protein	transition	0	1	0.00308642
NC_011353	3790041	NSYN	A	A	A	A	G	G	G	ECH74115_RS20435	3790513	3789950	564	473	CTG	L	CCG	P	prepilin-type N-terminal cleavage/methylation domain-containing protein	transition	0	1	0.00177305
NC_011353	3799251	SYN	A	G	G	G	G	G	G	ECH74115_RS20490	3798394	3799434	1041	858	CTA	L	CTG	L	NADP(H)-dependent aldo-keto reductase	transition	0	1	0.000960615
NC_011353	3801828	SYN	T	T	T	T	C	C	C	ECH74115_RS20500	3802811	3800652	2160	984	GTA	V	GTG	V	bifunctional 2-acylglycerophosphoethanolamine acyltransferase/acyl-ACP synthetase	transition	0	1	0.000462963
NC_011353	3806208	SYN	G	G	G	G	A	A	A	ECH74115_RS20515	3805819	3806754	936	390	CAG	Q	CAA	Q	LysR family transcriptional regulator	transition	0	1	0.00106838
NC_011353	3808677	NSYN	T	T	T	T	C	C	C	ECH74115_RS20525	3808980	3807562	1419	304	AGT	S	GGT	G	MFS transporter	transition	0	1	0.000704722
NC_011353	3811162	intergenic	A	A	A	A	G	G	G											transition
NC_011353	3812455	intergenic	T	T	T	T	C	C	C											transition
NC_011353	3815139	intergenic	A	A	A	A	G	G	G											transition
NC_011353	3822262	intergenic	A	A	A	A	G	G	G											transition
NC_011353	3834902	NSYN	T	T	T	T	G	G	G	ECH74115_RS20710	3835688	3833628	2061	787	AGT	S	CGT	R	type III secretion system protein InvA	transversion	0	1	0.000485201
NC_011353	3838792	NSYN	C	C	C	C	A	A	A	ECH74115_RS20725	3839280	3838531	750	489	CAG	Q	CAT	H	AraC family transcriptional regulator	transversion	0	1	0.00133333
NC_011353	3843763	NSYN	C	C	C	C	A	A	A	ECH74115_RS20755	3843034	3845331	2298	730	CCA	P	ACA	T	xanthine dehydrogenase molybdenum-binding subunit XdhA	transversion	0	1	0.000435161
NC_011353	3849120	NSYN	C	C	C	C	T	T	T	ECH74115_RS20775	3848993	3850180	1188	128	GCA	A	GTA	V	knotted carbamoyltransferase YgeW	transition	0	1	0.000841751
NC_011353	3857230	NSYN	G	G	G	G	A	A	A	ECH74115_RS20805	3857605	3856835	771	376	CGT	R	TGT	C	hypothetical protein	transition	0	1	0.00129702
NC_011353	3868367	NSYN	G	G	G	G	A	A	A	ECH74115_RS20840	3868316	3869632	1317	52	GCC	A	ACC	T	guanine deaminase	transition	0	1	0.000759301
NC_011353	3875544	intergenic	G	G	G	G	A	A	A											transition
NC_011353	3881621	NSYN	G	G	G	G	T	T	T	ECH74115_RS20900	3882289	3881393	897	669	TTC	F	TTA	L	tyrosine recombinase XerD	transversion	0	1	0.00111483
NC_011353	3893375	SYN	C	C	C	C	A	A	A	ECH74115_RS20955	3893842	3892640	1203	468	ACG	T	ACT	T	2-octaprenylphenol hydroxylase	transversion	0	1	0.000831255
NC_011353	3894834	NSYN	G	G	G	G	C	C	C	ECH74115_RS20960	3895044	3893866	1179	211	CAT	H	GAT	D	2-octaprenyl-6-methoxyphenyl hydroxylase	transversion	0	1	0.000848176
NC_011353	3925330	SYN	G	G	G	G	A	A	A	ECH74115_RS21120	3926643	3924652	1992	1314	GTC	V	GTT	V	transketolase	transition	0	1	0.000502008
NC_011353	3940132	SYN	A	A	A	A	G	G	G	ECH74115_RS21200	3940983	3940003	981	852	CCT	P	CCC	P	type IV pili twitching motility protein PilT	transition	0	1	0.00101937
NC_011353	3942842	NSYN	T	T	T	T	C	C	C	ECH74115_RS21220	3942584	3943177	594	259	TGT	C	CGT	R	non-canonical purine NTP pyrophosphatase, RdgB/HAM1 family	transition	0	1	0.0016835
NC_011353	3945075	NSYN	A	A	A	A	G	G	G	ECH74115_RS21230	3945556	3944549	1008	482	ATC	I	ACC	T	hypothetical protein	transition	0	2	0.00198413
NC_011353	3945190	NSYN	C	C	C	C	T	T	T	ECH74115_RS21230	3945556	3944549	1008	367	GCA	A	ACA	T	hypothetical protein	transition	0	2	0.00198413
NC_011353	3958337	NSYN	A	A	A	A	G	G	G	ECH74115_RS21300	3958632	3958012	621	296	TTA	L	TCA	S	IS66 family transposase	transition	0	1	0.00161031
NC_011353	3961124	intergenic	T	T	T	T	C	C	C											transition
NC_011353	3964151	intergenic	G	G	G	A	G	G	G											transition
NC_011353	3965111	intergenic	A	G	G	G	G	G	G											transition
NC_011353	3970511	SYN	A	A	A	A	T	T	T	ECH74115_RS21375	3970101	3970946	846	411	CGA	R	CGT	R	IS630 family transposase	transversion	0	1	0.00118203
NC_011353	3987107	NSYN	C	C	C	C	T	T	T	ECH74115_RS21475	3987600	3986422	1179	494	CGT	R	CAT	H	Ni/Fe-hydrogenase b-type cytochrome subunit	transition	0	1	0.000848176
NC_011353	3988139	SYN	G	G	G	G	A	A	A	ECH74115_RS21480	3988576	3987590	987	438	ACC	T	ACT	T	hydrogenase-2 operon protein HybA	transition	0	1	0.00101317
NC_011353	3990323	NSYN	A	A	A	A	G	G	G	ECH74115_RS21500	3991179	3990292	888	857	ATA	I	ACA	T	dienelactone hydrolase	transition	0	1	0.00112613
NC_011353	4009167	NSYN	G	G	G	G	G	T	T	ECH74115_RS21595	4009406	4007148	2259	240	AGC	S	AGA	R	DNA topoisomerase 4 subunit A	transversion	0	1	0.000442674
NC_011353	4022384	NSYN	G	G	G	G	T	T	T	ECH74115_RS21660	4020476	4022617	2142	1909	GGC	G	TGC	C	TonB-dependent siderophore receptor	transversion	0	1	0.000466853
NC_011353	4022809	SYN	G	G	G	G	A	A	A	ECH74115_RS21665	4024573	4022681	1893	1765	CTG	L	TTG	L	DNA topoisomerase IV subunit B	transition	1	2	0.00105652
NC_011353	4023301	NSYN	A	A	C	C	A	A	A	ECH74115_RS21665	4024573	4022681	1893	1273	TCT	S	GCT	A	DNA topoisomerase IV subunit B	transversion	1	2	0.00105652
NC_011353	4029885	SYN	G	G	G	G	T	T	T	ECH74115_RS21705	4029598	4030758	1161	288	TCG	S	TCT	S	ATP-Grasp family ATPase	transversion	0	1	0.000861326
NC_011353	4034768	intergenic	G	G	G	G	A	A	A											transition
NC_011353	4036205	NSYN	A	A	A	A	G	G	G	ECH74115_RS21745	4035476	4037137	1662	730	AAG	K	GAG	E	flotillin	transition	0	1	0.000601685
NC_011353	4037690	intergenic	A	A	A	A	C	C	C											transversion
NC_011353	4037696	intergenic	A	A	A	A	G	G	G											transition
NC_011353	4049819	SYN	A	A	A	A	G	G	G	ECH74115_RS21810	4049079	4049987	909	741	CTA	L	CTG	L	L(+)-tartrate dehydratase subunit alpha	transition	0	1	0.00110011
NC_011353	4050163	SYN	T	T	T	T	C	C	C	ECH74115_RS21815	4049984	4050589	606	180	GGT	G	GGC	G	L+-tartrate dehydratase subunit beta	transition	0	1	0.00165017
NC_011353	4052388	NSYN	T	T	T	T	A	A	A	ECH74115_RS21825	4053157	4052144	1014	770	CAG	Q	CTG	L	tRNA (adenosine(37)-N6)-threonylcarbamoyltransferase complex transferase subunit TsaD	transversion	0	1	0.000986193
NC_011353	4059346	intergenic	C	C	C	C	T	T	T											transition
NC_011353	4075638	SYN	T	T	T	T	C	C	C	ECH74115_RS21910	4074379	4076397	2019	1260	CCT	P	CCC	P	NADPH-dependent 2,4-dienoyl-CoA reductase	transition	0	1	0.000495295
NC_011353	4082250	NSYN	A	A	A	A	G	G	G	ECH74115_RS21950	4081295	4082260	966	956	CAG	Q	CGG	R	hypothetical protein	transition	0	1	0.0010352
NC_011353	4084259	SYN	A	A	A	A	G	G	G	ECH74115_RS21960	4084459	4083908	552	201	ACT	T	ACC	T	membrane protein	transition	0	1	0.00181159
NC_011353	4101216	NSYN	A	A	A	A	C	C	C	ECH74115_RS22060	4102361	4100997	1365	1146	GAT	D	GAG	E	L-serine dehydratase	transversion	0	1	0.000732601
NC_011353	4110136	SYN	A	A	A	A	G	G	G	ECH74115_RS22095	4109966	4110310	345	171	GCA	A	GCG	A	transcriptional regulator	transition	0	1	0.00289855
NC_011353	4115284	NSYN	T	T	T	T	C	C	C	ECH74115_RS22120	4115875	4115105	771	592	ACA	T	GCA	A	5-keto-4-deoxy-D-glucarate aldolase	transition	0	1	0.00129702
NC_011353	4124954	NSYN	A	A	A	A	G	G	G	ECH74115_RS22170	4124684	4125118	435	271	AGC	S	GGC	G	PTS N-acetylgalactosamine transporter subunit IIA	transition	0	1	0.00229885
NC_011353	4135437	SYN	A	A	A	A	G	G	G	ECH74115_RS22225	4133437	4135953	2517	2001	ACA	T	ACG	T	outer membrane protein	transition	0	1	0.000397298
NC_011353	4144012	NSYN	G	G	G	G	T	T	T	ECH74115_RS22275	4144180	4143737	444	169	CGT	R	AGT	S	hypothetical protein	transversion	0	1	0.00225225
NC_011353	4148584	NSYN	T	T	T	T	C	C	C	ECH74115_RS22305	4147713	4148720	1008	872	GTG	V	GCG	A	luciferase family oxidoreductase	transition	0	1	0.000992063
NC_011353	4155978	intergenic	A	A	A	A	G	G	G											transition
NC_011353	4156770	NSYN	A	A	A	A	G	G	G	ECH74115_RS22340	4157041	4156097	945	272	GTC	V	GCC	A	tRNA pseudouridine(55) synthase TruB	transition	0	1	0.0010582
NC_011353	4160533	NSYN	A	A	A	A	G	G	G	ECH74115_RS22355	4161791	4160304	1488	1259	GTC	V	GCC	A	transcription termination protein NusA	transition	0	1	0.000672043
NC_011353	4164399	NSYN	A	A	A	A	G	G	G	ECH74115_RS22375	4165770	4164253	1518	1372	TCG	S	CCG	P	phosphate starvation-inducible protein PsiE	transition	0	1	0.000658762
NC_011353	4188625	SYN	C	C	C	C	T	T	T	ECH74115_RS22515	4188064	4188789	726	562	CTG	L	TTG	L	ABC transporter ATP-binding protein	transition	0	1	0.00137741
NC_011353	4211637	intergenic	A	A	A	A	T	T	T											transversion
NC_011353	4211714	intergenic	C	C	C	C	T	T	T											transition
NC_011353	4218618	SYN	T	C	C	C	C	C	C	ECH74115_RS22650	4217746	4219113	1368	873	GGT	G	GGC	G	serine endoprotease DegQ	transition	0	1	0.000730994
NC_011353	4222269	intergenic	G	G	G	G	A	A	A											transition
NC_011353	4234933	NSYN	A	A	A	A	G	G	G	ECH74115_RS22715	4235105	4234512	594	173	GTG	V	GCG	A	septum formation protein Maf	transition	0	1	0.0016835
NC_011353	4244957	SYN	C	C	C	C	T	T	T	ECH74115_RS22780	4244334	4245785	1452	624	GGC	G	GGT	G	sodium:pantothenate symporter	transition	0	1	0.000688705
NC_011353	4252257	NSYN	C	C	C	C	A	A	A	ECH74115_RS22820	4251759	4254908	3150	499	CGC	R	AGC	S	multidrug efflux RND transporter permease	transversion	0	2	0.000634921
NC_011353	4253580	NSYN	A	A	A	A	G	G	G	ECH74115_RS22820	4251759	4254908	3150	1822	ATC	I	GTC	V	multidrug efflux RND transporter permease	transition	0	2	0.000634921
NC_011353	4258485	NSYN	C	C	C	C	T	T	T	ECH74115_RS22845	4258097	4259185	1089	389	GCA	A	GTA	V	amino acid ABC transporter permease	transition	0	2	0.00183655
NC_011353	4258790	NSYN	C	C	C	C	A	A	A	ECH74115_RS22845	4258097	4259185	1089	694	CTC	L	ATC	I	amino acid ABC transporter permease	transversion	0	2	0.00183655
NC_011353	4270655	NSYN	C	C	C	C	T	T	T	ECH74115_RS22930	4271652	4270528	1125	998	CGA	R	CAA	Q	DNA-processing protein DprA	transition	0	1	0.000888889
NC_011353	4279510	SYN	A	A	A	A	G	G	G	ECH74115_RS22985	4279767	4279147	621	258	ACT	T	ACC	T	30S ribosomal protein S4	transition	0	1	0.00161031
NC_011353	4293290	SYN	G	G	G	G	A	A	A	ECH74115_RS23135	4294315	4293131	1185	1026	ATC	I	ATT	I	translation elongation factor EF-Tu 1	transition	0	1	0.000843882
NC_011353	4301917	SYN	A	A	A	A	G	G	G	ECH74115_RS23195	4303593	4301815	1779	1677	CTT	L	CTC	L	glutathione-regulated potassium-efflux system protein KefB	transition	0	1	0.000562114
NC_011353	4321103	NSYN	A	G	G	G	G	G	G	ECH74115_RS23290	4320814	4322187	1374	290	CAC	H	CGC	R	siroheme synthase	transition	0	1	0.000727802
NC_011353	4326085	SYN	C	C	C	C	G	G	G	ECH74115_RS23310	4325336	4326163	828	750	ACC	T	ACG	T	protein FrlC	transversion	0	1	0.00120773
NC_011353	4337473	NSYN	G	T	T	T	T	T	T	ECH74115_RS23385	4338026	4337232	795	554	CCG	P	CAG	Q	hypothetical protein	transversion	0	1	0.00125786
NC_011353	4340296	SYN	T	T	T	T	C	C	C	ECH74115_RS23390	4338146	4340698	2553	2151	ACT	T	ACC	T	carboxypeptidase/penicillin-binding protein 1A	transition	0	1	0.000391696
NC_011353	4345779	SYN	A	A	A	A	G	G	G	ECH74115_RS23415	4345048	4345926	879	732	CTA	L	CTG	L	molecular chaperone Hsp33	transition	0	1	0.00113766
NC_011353	4353434	NSYN	C	C	C	C	T	T	T	ECH74115_RS23450	4352659	4354980	2322	776	ACG	T	ATG	M	transcription accessory protein	transition	0	1	0.000430663
NC_011353	4356645	SYN	A	A	A	A	G	G	G	ECH74115_RS23460	4355662	4357983	2322	984	ACA	T	ACG	T	ferrous iron transporter B	transition	0	1	0.000430663
NC_011353	4358605	NSYN	C	C	C	C	T	T	T	ECH74115_RS23470	4358422	4359300	879	184	CCC	P	TCC	S	transposase	transition	0	1	0.00113766
NC_011353	4376097	SYN	A	A	A	A	G	G	G	ECH74115_RS23535	4376633	4375875	759	537	GGT	G	GGC	G	DeoR/GlpR family transcriptional regulator	transition	0	1	0.00131752
NC_011353	4405864	NSYN	A	A	A	A	C	C	C	ECH74115_RS23675	4407562	4405817	1746	1699	TGC	C	GGC	G	gamma-glutamyltransferase	transversion	0	1	0.000572738
NC_011353	4408459	NSYN	A	A	A	A	C	C	C	ECH74115_RS23685	4408852	4408109	744	394	TCG	S	GCG	A	glycerophosphoryl diester phosphodiesterase	transversion	0	1	0.00134409
NC_011353	4418751	SYN	G	G	G	G	T	T	T	ECH74115_RS23735	4419125	4418016	1110	375	ACC	T	ACA	T	branched chain amino acid ABC transporter substrate-binding protein	transversion	0	1	0.000900901
NC_011353	4424326	NSYN	C	C	C	C	T	T	T	ECH74115_RS23765	4424410	4423352	1059	85	GAC	D	AAC	N	ABC transporter permease	transition	0	1	0.000944287
NC_011353	4424418	SYN	G	G	G	G	A	A	A	ECH74115_RS23770	4425071	4424403	669	654	GGC	G	GGT	G	cell division ATP-binding protein FtsE	transition	0	1	0.00149477
NC_011353	4433594	NSYN	C	C	C	C	T	T	T	ECH74115_RS23820	4434060	4432843	1218	467	GGC	G	GAC	D	MFS transporter	transition	0	1	0.000821018
NC_011353	4438028	NSYN	A	A	A	A	G	G	G	ECH74115_RS23845	4437897	4438718	822	132	TGA	*	TGG	W	1-acyl-sn-glycerol-3-phosphate acyltransferase	transition	0	1	0.00121655
NC_011353	4440699	NSYN	T	T	T	T	C	C	C	ECH74115_RS23865	4439796	4441157	1362	904	TAG	*	CAG	Q	AMP-dependent synthetase	transition	0	1	0.000734214
NC_011353	4452122	SYN	G	G	G	G	A	A	A	ECH74115_RS23925	4451349	4452923	1575	774	CCG	P	CCA	P	nickel ABC transporter, nickel/metallophore periplasmic binding protein	transition	0	1	0.000634921
NC_011353	4455134	SYN	G	A	A	A	G	G	G	ECH74115_RS23940	4454697	4455461	765	438	TTG	L	TTA	L	nickel import ATP-binding protein NikD	transition	0	1	0.00130719
NC_011353	4463001	NSYN	A	A	A	A	G	G	G	ECH74115_RS23995	4463160	4462885	276	160	TTC	F	CTC	L	hexulose-6-phosphate synthase	transition	0	1	0.00362319
NC_011353	4465523	NSYN	A	A	A	A	G	G	G	ECH74115_RS24005	4467092	4464357	2736	1570	TCT	S	CCT	P	ABC transporter ATP-binding protein/permease	transition	0	1	0.000365497
NC_011353	4470761	NSYN	A	A	A	A	G	G	G	ECH74115_RS24020	4472016	4470406	1611	1256	CTT	L	CCT	P	hypothetical protein	transition	0	1	0.000620732
NC_011353	4478130	NSYN	T	T	T	T	C	C	C	ECH74115_RS31930	4478296	4478117	180	167	TAC	Y	TGC	C	hypothetical protein	transition	0	1	0.00555556
NC_011353	4486166	SYN	G	G	G	G	A	A	A	ECH74115_RS24100	4485921	4486274	354	246	GCG	A	GCA	A	transcriptional regulator	transition	0	1	0.00282486
NC_011353	4492791	NSYN	G	G	G	G	T	T	T	ECH74115_RS24135	4494523	4492541	1983	1733	GCT	A	GAT	D	ligand-gated channel protein	transversion	0	2	0.00100857
NC_011353	4493748	NSYN	T	T	T	T	C	C	C	ECH74115_RS24135	4494523	4492541	1983	776	GAG	E	GGG	G	ligand-gated channel protein	transition	0	2	0.00100857
NC_011353	4494753	intergenic	T	C	C	C	T	T	T											transition
NC_011353	4498697	SYN	G	G	G	G	A	A	A	ECH74115_RS24165	4498656	4499648	993	42	GGG	G	GGA	G	hemin permease	transition	1	2	0.0020141
NC_011353	4499167	NSYN	C	C	C	C	A	A	A	ECH74115_RS24165	4498656	4499648	993	512	CCG	P	CAG	Q	hemin permease	transversion	1	2	0.0020141
NC_011353	4516680	SYN	A	A	A	A	G	G	G	ECH74115_RS24240	4517108	4516506	603	429	AGT	S	AGC	S	helix-turn-helix transcriptional regulator	transition	0	1	0.00165837
NC_011353	4531597	NSYN	G	G	G	G	A	A	A	ECH74115_RS24295	4534388	4530915	3474	2792	TCC	S	TTC	F	cellulose biosynthesis protein BcsC	transition	0	2	0.000575705
NC_011353	4533859	NSYN	G	G	G	G	T	T	T	ECH74115_RS24295	4534388	4530915	3474	530	GCA	A	GAA	E	cellulose biosynthesis protein BcsC	transversion	0	2	0.000575705
NC_011353	4535456	SYN	T	T	T	T	C	C	C	ECH74115_RS24300	4535476	4534370	1107	21	GGA	G	GGG	G	endoglucanase	transition	0	1	0.000903342
NC_011353	4539265	NSYN	G	G	G	G	T	T	T	ECH74115_RS24310	4540487	4537869	2619	1223	ACA	T	AAA	K	cellulose synthase catalytic subunit	transversion	0	1	0.000381825
NC_011353	4541211	NSYN	A	A	A	A	C	C	C	ECH74115_RS24315	4541236	4540484	753	26	GTG	V	GGG	G	cellulose synthase operon protein YhjQ	transversion	0	1	0.00132802
NC_011353	4555682	SYN	G	G	G	G	T	T	T	ECH74115_RS24405	4556188	4555658	531	507	GTC	V	GTA	V	fimbrial subunit LpfE	transversion	0	1	0.00188324
NC_011353	4557949	NSYN	G	G	G	G	A	A	A	ECH74115_RS24415	4559836	4557263	2574	1888	CAG	Q	TAG	*	fimbrial assembly protein	transition	0	1	0.0003885
NC_011353	4561281	intergenic	C	C	C	C	T	T	T											transition
NC_011353	4563894	NSYN	A	A	A	A	G	G	G	ECH74115_RS24440	4563771	4564334	564	124	ACT	T	GCT	A	DNA-3-methyladenine glycosylase I	transition	0	1	0.00177305
NC_011353	4590339	SYN	T	T	T	T	G	G	G	ECH74115_RS24565	4590770	4590297	474	432	GTA	V	GTC	V	electron transporter	transversion	0	1	0.0021097
NC_011353	4591896	intergenic	T	T	T	T	C	C	C											transition
NC_011353	4608122	NSYN	C	C	C	C	T	T	T	ECH74115_RS24640	4607989	4612218	4230	134	TCC	S	TTC	F	RHS element protein RhsA	transition	0	3	0.00070922
NC_011353	4611456	SYN	C	C	C	C	G	G	G	ECH74115_RS24640	4607989	4612218	4230	3468	GCC	A	GCG	A	RHS element protein RhsA	transversion	0	3	0.00070922
NC_011353	4611504	SYN	G	G	G	G	A	A	A	ECH74115_RS24640	4607989	4612218	4230	3516	GAG	E	GAA	E	RHS element protein RhsA	transition	0	3	0.00070922
NC_011353	4618265	intergenic	C	T	T	T	C	C	C											transition
NC_011353	4621833	SYN	T	T	T	T	G	G	G	ECH74115_RS24690	4621588	4622169	582	246	GTT	V	GTG	V	membrane protein	transversion	1	2	0.00343643
NC_011353	4621951	NSYN	T	T	T	T	G	G	G	ECH74115_RS24690	4621588	4622169	582	364	TAT	Y	GAT	D	membrane protein	transversion	1	2	0.00343643
NC_011353	4674995	SYN	A	A	A	A	G	G	G	ECH74115_RS24935	4675108	4674242	867	114	GCT	A	GCC	A	hypothetical protein	transition	0	1	0.0011534
NC_011353	4681463	SYN	G	G	G	G	A	A	A	ECH74115_RS24955	4682188	4679870	2319	726	ATC	I	ATT	I	alpha-xylosidase	transition	0	2	0.000862441
NC_011353	4681925	SYN	C	C	C	C	T	T	T	ECH74115_RS24955	4682188	4679870	2319	264	CAG	Q	CAA	Q	alpha-xylosidase	transition	0	2	0.000862441
NC_011353	4758076	SYN	G	G	G	G	A	A	A	ECH74115_RS25430	4757987	4758703	717	90	AAG	K	AAA	K	transcriptional regulator	transition	0	1	0.0013947
NC_011353	4763288	NSYN	A	A	A	A	G	G	G	ECH74115_RS25460	4763364	4762150	1215	77	CTG	L	CCG	P	hypothetical protein	transition	0	1	0.000823045
NC_011353	4779979	intergenic	A	A	A	A	G	G	G											transition
NC_011353	4780004	intergenic	G	G	G	G	A	A	A											transition
NC_011353	4790601	NSYN	A	A	A	A	G	G	G	ECH74115_RS25590	4791789	4789381	2409	1189	TCC	S	CCC	P	hypothetical protein	transition	2	3	0.00124533
NC_011353	4790654	NSYN	G	G	G	G	A	A	A	ECH74115_RS25590	4791789	4789381	2409	1136	ACT	T	ATT	I	hypothetical protein	transition	2	3	0.00124533
NC_011353	4790698	SYN	C	C	C	C	A	A	A	ECH74115_RS25590	4791789	4789381	2409	1092	GGG	G	GGT	G	hypothetical protein	transversion	2	3	0.00124533
NC_011353	4793194	NSYN	G	G	G	G	A	A	A	ECH74115_RS25600	4792852	4793277	426	343	GAT	D	AAT	N	hypothetical protein	transition	0	1	0.00234742
NC_011353	4793598	intergenic	A	A	A	A	G	G	G											transition
NC_011353	4804797	SYN	A	A	A	A	G	G	G	ECH74115_RS25660	4806266	4803732	2535	1470	GGT	G	GGC	G	outer membrane usher protein	transition	0	1	0.000394477
NC_011353	4808571	SYN	A	A	A	A	G	G	G	ECH74115_RS25680	4810208	4808379	1830	1638	GTT	V	GTC	V	glutamine--fructose-6-phosphate aminotransferase	transition	0	1	0.000546448
NC_011353	4810861	NSYN	A	A	A	A	T	T	T	ECH74115_RS25685	4811740	4810370	1371	880	TCC	S	ACC	T	bifunctional N-acetylglucosamine-1-phosphate uridyltransferase/glucosamine-1-phosphate acetyltransferase	transversion	0	1	0.000729395
NC_011353	4812291	NSYN	G	G	G	G	A	A	A	ECH74115_RS25690	4812511	4812092	420	221	CCT	P	CTT	L	ATP synthase epsilon chain	transition	0	1	0.00238095
NC_011353	4827719	intergenic	G	G	G	G	A	A	A											transition
NC_011353	4828537	NSYN	G	G	G	G	T	T	T	ECH74115_RS25770	4827855	4829723	1869	683	GGC	G	GTC	V	low affinity potassium transport system protein kup	transversion	0	1	0.000535045
NC_011353	4833131	SYN	G	G	G	G	A	A	A	ECH74115_RS25790	4832817	4833707	891	315	CAG	Q	CAA	Q	D-ribose ABC transporter substrate-binding protein	transition	0	1	0.00112233
NC_011353	4861075	NSYN	C	C	C	C	T	T	T	ECH74115_RS25920	4862132	4860867	1266	1058	AGC	S	AAC	N	ATP-dependent RNA helicase RhlB	transition	0	1	0.000789889
NC_011353	4863029	SYN	T	T	T	T	C	C	C	ECH74115_RS25935	4862919	4864178	1260	111	GCT	A	GCC	A	transcription termination factor Rho	transition	0	1	0.000793651
NC_011353	4874820	NSYN	A	A	A	A	C	C	C	ECH74115_RS25990	4874027	4875106	1080	794	GAT	D	GCT	A	TDP-N-acetylfucosamine:lipid II N-acetylfucosaminyltransferase	transversion	0	1	0.000925926
NC_011353	4876125	SYN	A	A	A	A	G	G	G	ECH74115_RS25995	4875103	4876455	1353	1023	CTA	L	CTG	L	enterobacterial common antigen polymerase	transition	0	1	0.000739098
NC_011353	4882001	SYN	A	A	A	A	G	G	G	ECH74115_RS26045	4882744	4881089	1656	744	GAT	D	GAC	D	arylsulfatase	transition	0	1	0.000603865
NC_011353	4885797	NSYN	T	T	T	T	C	C	C	ECH74115_RS26055	4885839	4884622	1218	43	AGG	R	GGG	G	uroporphyrinogen-III C-methyltransferase	transition	0	1	0.000821018
NC_011353	4889665	SYN	T	T	T	T	C	C	C	ECH74115_RS26070	4887926	4890472	2547	1740	GTT	V	GTC	V	adenylate cyclase	transition	0	1	0.000392619
NC_011353	4892593	NSYN	C	C	C	C	A	A	A	ECH74115_RS26090	4892356	4893063	708	238	CTC	L	ATC	I	DUF484 family protein	transversion	0	1	0.00141243
NC_011353	4896182	NSYN	C	C	C	C	T	T	T	ECH74115_RS26105	4894756	4896918	2163	1427	CCG	P	CTG	L	DNA-dependent helicase	transition	0	1	0.000462321
NC_011353	4901341	NSYN	C	C	C	C	T	T	T	ECH74115_RS26135	4901410	4900562	849	70	GAT	D	AAT	N	hypothetical protein	transition	0	1	0.00117786
NC_011353	4903501	NSYN	T	T	T	T	C	C	C	ECH74115_RS26150	4903603	4902716	888	103	ACC	T	GCC	A	chloramphenicol resistance permease RarD	transition	0	1	0.00112613
NC_011353	4909703	NSYN	A	A	A	A	C	C	C	ECH74115_RS26185	4909625	4910425	801	79	ACC	T	CCC	P	pyridoxal phosphate phosphatase YigL	transversion	0	1	0.00124844
NC_011353	4913554	NSYN	C	C	C	C	T	T	T	ECH74115_RS26200	4912477	4914738	2262	1078	CGC	R	TGC	C	5-methyltetrahydropteroyltriglutamate-- homocysteine methyltransferase	transition	0	1	0.000442087
NC_011353	4925910	intergenic	C	C	C	C	T	T	T											transition
NC_011353	4968229	intergenic	C	C	C	C	T	T	T											transition
NC_011353	4985069	SYN	T	C	C	C	C	C	C	ECH74115_RS26555	4986934	4984520	2415	1866	GGA	G	GGG	G	formate dehydrogenase-N subunit alpha	transition	1	2	0.000828157
NC_011353	4986087	NSYN	C	C	C	C	T	T	T	ECH74115_RS26555	4986934	4984520	2415	848	GGA	G	GAA	E	formate dehydrogenase-N subunit alpha	transition	1	2	0.000828157
NC_011353	4996237	NSYN	G	G	G	G	C	C	C	ECH74115_RS26595	4995038	4996432	1395	1200	TGG	W	TGC	C	glycoporin	transversion	0	1	0.000716846
NC_011353	5003594	NSYN	C	T	T	T	C	C	C	ECH74115_RS26635	5003598	5002564	1035	5	AGT	S	AAT	N	rhamnose/proton symporter RhaT	transition	0	1	0.000966184
NC_011353	5004323	SYN	G	G	G	G	A	A	A	ECH74115_RS26640	5003883	5004503	621	441	CAG	Q	CAA	Q	superoxide dismutase [Mn]	transition	0	1	0.00161031
NC_011353	5026292	NSYN	T	C	C	C	C	C	C	ECH74115_RS26770	5026352	5025021	1332	61	AAC	N	GAC	D	HslU--HslV peptidase ATPase subunit	transition	0	1	0.000750751
NC_011353	5032123	NSYN	C	C	C	C	T	T	T	ECH74115_RS26800	5031990	5036174	4185	134	TCC	S	TTC	F	RHS element protein RhsA	transition	0	1	0.000238949
NC_011353	5036863	SYN	A	G	G	G	G	G	G	ECH74115_RS26815	5036961	5036776	186	99	GGT	G	GGC	G	transposase	transition	3	4	0.0215054
NC_011353	5036885	NSYN	A	G	G	G	G	G	G	ECH74115_RS26815	5036961	5036776	186	77	GTG	V	GCG	A	transposase	transition	3	4	0.0215054
NC_011353	5036898	NSYN	A	T	T	T	T	T	T	ECH74115_RS26815	5036961	5036776	186	64	TGG	W	AGG	R	transposase	transversion	3	4	0.0215054
NC_011353	5036907	NSYN	G	A	A	A	A	A	A	ECH74115_RS26815	5036961	5036776	186	55	CGA	R	TGA	*	transposase	transition	3	4	0.0215054
NC_011353	5037069	SYN	C	T	T	T	T	T	T	ECH74115_RS26820	5037260	5036988	273	192	GGG	G	GGA	G	transposase	transition	2	6	0.021978
NC_011353	5037095	NSYN	C	T	T	T	T	T	T	ECH74115_RS26820	5037260	5036988	273	166	GCT	A	ACT	T	transposase	transition	2	6	0.021978
NC_011353	5037107	NSYN	T	G	G	G	G	G	G	ECH74115_RS26820	5037260	5036988	273	154	AAA	K	CAA	Q	transposase	transversion	2	6	0.021978
NC_011353	5037125	NSYN	G	C	C	C	C	C	C	ECH74115_RS26820	5037260	5036988	273	136	CCC	P	GCC	A	transposase	transversion	2	6	0.021978
NC_011353	5037139	NSYN	C	G	G	G	G	G	G	ECH74115_RS26820	5037260	5036988	273	122	AGT	S	ACT	T	transposase	transversion	2	6	0.021978
NC_011353	5037237	SYN	A	G	G	G	G	G	G	ECH74115_RS26820	5037260	5036988	273	24	TGT	C	TGC	C	transposase	transition	2	6	0.021978
NC_011353	5038482	intergenic	G	G	G	G	A	A	A											transition
NC_011353	5090543	intergenic	A	A	A	A	C	C	C											transversion
NC_011353	5091221	SYN	G	G	G	G	T	T	T	ECH74115_RS27080	5091009	5091713	705	213	CGG	R	CGT	R	50S ribosomal protein L1	transversion	0	1	0.00141844
NC_011353	5095150	SYN	C	C	C	C	T	T	T	ECH74115_RS27095	5093254	5097282	4029	1897	CTG	L	TTG	L	DNA-directed RNA polymerase subunit beta	transition	0	2	0.000496401
NC_011353	5095626	SYN	T	T	T	T	C	C	C	ECH74115_RS27095	5093254	5097282	4029	2373	CTT	L	CTC	L	DNA-directed RNA polymerase subunit beta	transition	0	2	0.000496401
NC_011353	5126829	intergenic	C	C	C	C	A	A	A											transversion
NC_011353	5155056	NSYN	A	A	A	A	G	G	G	ECH74115_RS27340	5154525	5155262	738	532	AGC	S	GGC	G	hypothetical protein	transition	0	1	0.00135501
NC_011353	5156053	SYN	T	T	T	T	C	C	C	ECH74115_RS27345	5155262	5157358	2097	792	ACT	T	ACC	T	membrane protein	transition	0	1	0.000476872
NC_011353	5168148	intergenic	C	C	C	C	T	T	T											transition
NC_011353	5190679	NSYN	T	T	T	T	C	C	C	ECH74115_RS27550	5190069	5191061	993	611	CTG	L	CCG	P	tRNA dihydrouridine(20/20a) synthase DusA	transition	0	1	0.00100705
NC_011353	5195456	intergenic	A	A	A	A	G	G	G											transition
NC_011353	5198405	SYN	T	T	T	T	C	C	C	ECH74115_RS27585	5197761	5198474	714	645	AAT	N	AAC	N	acid phosphatase/phosphotransferase	transition	0	1	0.00140056
NC_011353	5199063	NSYN	A	A	A	A	T	T	T	ECH74115_RS27595	5199005	5199361	357	59	GAG	E	GTG	V	hypothetical protein	transversion	0	1	0.00280112
NC_011353	5202874	SYN	T	T	T	T	C	C	C	ECH74115_RS27605	5202473	5203009	537	402	GGT	G	GGC	G	ssDNA-binding protein	transition	0	1	0.0018622
NC_011353	5203835	SYN	A	A	A	A	G	G	G	ECH74115_RS27615	5203818	5205404	1587	18	CGA	R	CGG	R	cyclic diguanylate phosphodiesterase	transition	1	2	0.00126024
NC_011353	5204491	NSYN	T	C	C	C	C	C	C	ECH74115_RS27615	5203818	5205404	1587	674	GTA	V	GCA	A	cyclic diguanylate phosphodiesterase	transition	1	2	0.00126024
NC_011353	5208148	SYN	A	A	A	A	C	C	C	ECH74115_RS27630	5206826	5208175	1350	1323	ACA	T	ACC	T	guanine/hypoxanthine permease GhxP	transversion	0	1	0.000740741
NC_011353	5212748	SYN	C	C	C	C	A	A	A	ECH74115_RS27645	5213251	5211602	1650	504	GGG	G	GGT	G	cation acetate symporter	transversion	0	1	0.000606061
NC_011353	5216370	NSYN	A	A	A	A	G	G	G	ECH74115_RS27660	5216114	5217550	1437	257	CAC	H	CGC	R	ammonia-forming cytochrome c nitrite reductase subunit c552	transition	1	2	0.00139179
NC_011353	5217202	SYN	G	G	G	G	C	C	C	ECH74115_RS27660	5216114	5217550	1437	1089	ACG	T	ACC	T	ammonia-forming cytochrome c nitrite reductase subunit c552	transversion	1	2	0.00139179
NC_011353	5235807	NSYN	T	T	T	T	C	C	C	ECH74115_RS27745	5236476	5235478	999	670	ACG	T	GCG	A	sugar kinase	transition	0	1	0.001001
NC_011353	5237082	SYN	C	C	C	C	T	T	T	ECH74115_RS27750	5237336	5236476	861	255	CTG	L	CTA	L	hypothetical protein	transition	0	1	0.00116144
NC_011353	5239423	NSYN	T	T	T	T	C	C	C	ECH74115_RS27765	5240023	5239049	975	601	AGC	S	GGC	G	ribose ABC transporter permease	transition	0	1	0.00102564
NC_011353	5241743	SYN	C	C	C	C	T	T	T	ECH74115_RS27775	5241654	5243924	2271	90	GTC	V	GTT	V	hybrid sensor histidine kinase/response regulator	transition	0	1	0.000440335
NC_011353	5250533	SYN	C	C	C	C	T	T	T	ECH74115_RS27820	5250718	5249654	1065	186	CTG	L	CTA	L	carbon-phosphorus lyase complex subunit PhnI	transition	0	1	0.000938967
NC_011353	5264084	NSYN	C	C	C	C	G	G	G	ECH74115_RS27895	5265239	5263596	1644	1156	GGT	G	CGT	R	phosphoethanolamine transferase EptA	transversion	0	1	0.000608273
NC_011353	5276142	NSYN	C	C	C	C	T	T	T	ECH74115_RS27940	5276976	5275330	1647	835	GAG	E	AAG	K	fumarate hydratase	transition	0	1	0.000607165
NC_011353	5293017	NSYN	T	T	T	T	A	A	A	ECH74115_RS28030	5294693	5292996	1698	1677	CAA	Q	CAT	H	protein-disulfide reductase DsbD	transversion	1	2	0.00117786
NC_011353	5293986	SYN	C	C	C	C	T	T	T	ECH74115_RS28030	5294693	5292996	1698	708	CAG	Q	CAA	Q	protein-disulfide reductase DsbD	transition	1	2	0.00117786
NC_011353	5298808	NSYN	G	G	G	G	T	T	T	ECH74115_RS28055	5300063	5298612	1452	1256	TCA	S	TAA	*	L-methionine/branched-chain amino acid transporter	transversion	0	2	0.00137741
NC_011353	5298902	NSYN	T	T	T	T	C	C	C	ECH74115_RS28055	5300063	5298612	1452	1162	ATC	I	GTC	V	L-methionine/branched-chain amino acid transporter	transition	0	2	0.00137741
NC_011353	5322021	SYN	C	C	C	C	T	T	T	ECH74115_RS28180	5322992	5321853	1140	972	CTG	L	CTA	L	tRNA epoxyqueuosine(34) reductase QueG	transition	1	2	0.00175439
NC_011353	5322655	NSYN	C	C	C	C	A	A	A	ECH74115_RS28180	5322992	5321853	1140	338	CGT	R	CTT	L	tRNA epoxyqueuosine(34) reductase QueG	transversion	1	2	0.00175439
NC_011353	5328041	NSYN	C	C	C	C	A	A	A	ECH74115_RS28200	5326337	5328184	1848	1705	CAT	H	AAT	N	DNA mismatch repair protein MutL	transversion	0	1	0.000541126
NC_011353	5335186	NSYN	T	T	T	T	G	G	G	ECH74115_RS28240	5335116	5335541	426	71	CTG	L	CGG	R	transcriptional regulator	transversion	0	1	0.00234742
NC_011353	5345603	NSYN	A	A	A	A	G	G	G	ECH74115_RS28295	5345697	5345368	330	95	CTA	L	CCA	P	bioflm peroxide resistance protein BsmA	transition	0	1	0.0030303
NC_011353	5348608	intergenic	G	G	G	G	A	A	A											transition
NC_011353	5348690	intergenic	G	G	G	G	A	A	A											transition
NC_011353	5350634	intergenic	T	T	T	T	C	C	C											transition
NC_011353	5352210	SYN	C	C	C	C	T	T	T	ECH74115_RS28335	5351773	5352627	855	438	AGC	S	AGT	S	L-ribulose-5-phosphate 3-epimerase UlaE	transition	1	2	0.00233918
NC_011353	5352232	NSYN	G	G	G	G	A	A	A	ECH74115_RS28335	5351773	5352627	855	460	GTG	V	ATG	M	L-ribulose-5-phosphate 3-epimerase UlaE	transition	1	2	0.00233918
NC_011353	5358145	NSYN	C	C	C	C	T	T	T	ECH74115_RS28385	5357410	5358618	1209	736	CGC	R	TGC	C	transposase	transition	0	1	0.00082713
NC_011353	5363778	intergenic	G	G	G	G	T	T	T											transversion
NC_011353	5368926	NSYN	G	G	G	G	T	T	T	ECH74115_RS28435	5368370	5369308	939	557	CGA	R	CTA	L	hypothetical protein	transversion	0	1	0.00106496
NC_011353	5378477	SYN	C	C	C	C	T	T	T	ECH74115_RS28470	5374775	5378554	3780	3703	CTG	L	TTG	L	translocation/assembly module TamB	transition	0	1	0.00026455
NC_011353	5382411	NSYN	T	T	T	T	G	G	G	ECH74115_RS28500	5381721	5383223	1503	691	TAG	*	GAG	E	sugar ABC transporter ATP-binding protein	transversion	0	3	0.00199601
NC_011353	5382810	NSYN	T	T	T	T	C	C	C	ECH74115_RS28500	5381721	5383223	1503	1090	TAG	*	CAG	Q	sugar ABC transporter ATP-binding protein	transition	0	3	0.00199601
NC_011353	5382817	NSYN	A	A	A	A	G	G	G	ECH74115_RS28500	5381721	5383223	1503	1097	CAG	Q	CGG	R	sugar ABC transporter ATP-binding protein	transition	0	3	0.00199601
NC_011353	5386755	NSYN	G	G	G	G	A	A	A	ECH74115_RS28520	5386448	5387821	1374	308	CGC	R	CAC	H	UDP-N-acetylmuramate:L-alanyl-gamma-D-glutamyl- meso-diaminopimelate ligase	transition	0	1	0.000727802
NC_011353	5393660	intergenic	T	T	T	T	C	C	C											transition
NC_011353	5393890	NSYN	A	A	A	A	G	G	G	ECH74115_RS28550	5395430	5393775	1656	1541	CTA	L	CCA	P	glucohydrolase	transition	0	1	0.000603865
NC_011353	5397066	NSYN	C	C	C	C	T	T	T	ECH74115_RS28560	5397967	5397020	948	902	GGA	G	GAA	E	trehalose operon repressor	transition	0	1	0.00105485
NC_011353	5403370	intergenic	C	C	C	C	T	T	T											transition
NC_011353	5404850	SYN	T	T	T	T	C	C	C	ECH74115_RS28605	5404845	5405438	594	6	GTT	V	GTC	V	TetR family transcriptional regulator	transition	0	1	0.0016835
NC_011353	5410444	NSYN	A	A	A	A	G	G	G	ECH74115_RS28635	5410275	5411471	1197	170	AAT	N	AGT	S	hypothetical protein	transition	0	1	0.000835422
NC_011353	5412441	SYN	A	A	A	A	G	G	G	ECH74115_RS28640	5414381	5411526	2856	1941	AAT	N	AAC	N	valine--tRNA ligase	transition	0	1	0.00035014
NC_011353	5419036	SYN	T	T	T	T	C	C	C	ECH74115_RS28660	5418056	5419138	1083	981	GGT	G	GGC	G	LPS export ABC transporter permease LptG	transition	0	1	0.000923361
NC_011353	5420440	NSYN	A	A	A	A	G	G	G	ECH74115_RS28665	5420801	5419299	1503	362	GTG	V	GCG	A	hypothetical protein	transition	0	1	0.000665336
NC_011353	5422596	SYN	G	G	G	G	A	A	A	ECH74115_RS28680	5422570	5424240	1671	27	CAG	Q	CAA	Q	integrase	transition	0	1	0.000598444
NC_011353	5427491	intergenic	A	A	A	A	T	T	T											transversion
NC_011353	5429462	NSYN	A	A	A	A	C	C	C	ECH74115_RS28715	5429871	5429098	774	410	GTC	V	GGC	G	hypothetical protein	transversion	0	1	0.00129199
NC_011353	5432711	NSYN	A	A	A	A	T	T	T	ECH74115_RS28735	5433306	5432455	852	596	GTA	V	GAA	E	restriction endonuclease	transversion	0	1	0.00117371
NC_011353	5433433	NSYN	T	T	T	T	C	C	C	ECH74115_RS28740	5433616	5433293	324	184	AAT	N	GAT	D	hypothetical protein	transition	0	1	0.00308642
NC_011353	5441528	NSYN	A	A	A	A	C	C	C	ECH74115_RS28765	5440891	5447205	6315	638	GAA	E	GCA	A	DEAD/DEAH box helicase	transversion	0	2	0.000316706
NC_011353	5442409	NSYN	A	A	A	A	G	G	G	ECH74115_RS28765	5440891	5447205	6315	1519	ACT	T	GCT	A	DEAD/DEAH box helicase	transition	0	2	0.000316706
NC_011353	5450072	SYN	C	C	C	C	T	T	T	ECH74115_RS28770	5447429	5450287	2859	2644	CTG	L	TTG	L	helicase	transition	0	1	0.000349773
NC_011353	5469750	NSYN	C	T	T	T	C	C	C	ECH74115_RS28835	5469513	5470115	603	238	CCG	P	TCG	S	type 1 fimbriae regulatory protein FimB	transition	0	1	0.00165837
NC_011353	5477814	NSYN	C	C	C	C	A	A	A	ECH74115_RS28880	5477347	5478249	903	468	AAC	N	AAA	K	fimbrial protein FimH	transversion	0	1	0.00110742
NC_011353	5493581	SYN	A	A	A	A	G	G	G	ECH74115_RS28970	5495143	5490107	5037	1563	GAT	D	GAC	D	invasin	transition	0	1	0.000198531
NC_011353	5499437	NSYN	C	C	C	C	A	A	A	ECH74115_RS28990	5500096	5497913	2184	660	TTG	L	TTT	F	type III effector	transversion	0	1	0.000457875
NC_011353	5501454	NSYN	C	C	C	C	G	G	G	ECH74115_RS29005	5502599	5501448	1152	1146	ATG	M	ATC	I	hypothetical protein	transversion	0	2	0.00173611
NC_011353	5501749	NSYN	A	A	A	A	G	G	G	ECH74115_RS29005	5502599	5501448	1152	851	GTA	V	GCA	A	hypothetical protein	transition	0	2	0.00173611
NC_011353	5505326	intergenic	G	G	G	G	A	A	A											transition
NC_011353	5511438	intergenic	A	A	A	A	C	C	C											transversion
NC_011353	5522256	SYN	T	T	T	T	C	C	C	ECH74115_RS29085	5522567	5520417	2151	312	CTA	L	CTG	L	carbon starvation protein A	transition	0	1	0.0004649
NC_011353	5533871	NSYN	C	C	C	C	A	A	A	ECH74115_RS29140	5534079	5533606	474	209	GGC	G	GTC	V	hypothetical protein	transversion	0	1	0.0021097
NC_011353	5546841	NSYN	T	T	T	T	C	C	C	ECH74115_RS29220	5547010	5546147	864	170	TAT	Y	TGT	C	glycine radical enzyme activase	transition	0	1	0.00115741
NC_011353	5549665	intergenic	A	A	A	A	G	G	G											transition

## Sheet: NalR genes
molecule	refpos	syn?	ref_EC4115	7386WT	7386Nal	M1300706001A	6535WT	6535Nal	M1300706002	gene_name	gene_start	gene_end	gene_length	pos_in_gene	ref_codon	ref_aa	query_codon	query_aa	product	transition/transversion	dn_ds	snps_per_gene	snps/gene_length
NC_011353	3105761	SYN	A	A	A	A	G	G	G	ECH74115_RS16940	3106552	3103925	2628	792	ATT	I	ATC	I	DNA gyrase subunit A	transition	1	2	0.000761035
NC_011353	3106294	NSYN	C	C	A	A	C	A	A	ECH74115_RS16940	3106552	3103925	2628	259	GAC	D	TAC	Y	DNA gyrase subunit A	transversion	1	2	0.000761035
NC_011353	4009167	NSYN	G	G	G	G	G	T	T	ECH74115_RS21595	4009406	4007148	2259	240	AGC	S	AGA	R	DNA topoisomerase 4 subunit A	transversion	0	1	0.000442674
NC_011353	4022809	SYN	G	G	G	G	A	A	A	ECH74115_RS21665	4024573	4022681	1893	1765	CTG	L	TTG	L	DNA topoisomerase IV subunit B	transition	1	2	0.00105652
NC_011353	4023301	NSYN	A	A	C	C	A	A	A	ECH74115_RS21665	4024573	4022681	1893	1273	TCT	S	GCT	A	DNA topoisomerase IV subunit B	transversion	1	2	0.00105652
